# Supplementary material for: trans-Acetyl­dicarbon­yl(η5-cyclo­penta­dien­yl)(methyl­diphenyl­phosphane)molybdenum(II)
Source: Acta Crystallogr Sect E Struct Rep Online. 2012 Aug 8;68(Pt 9):m1158–9. doi: 10.1107/S1600536812034307 (PMC3435585; doi:10.1107/S1600536812034307)
Supplement: Supplementary file 1 [file e-68-m1158-sup1.cif]

##############################################################################
#                                                                            #
# This CIF contains the data in a paper accepted for publication in          #
# Acta Crystallographica Section E. It conforms to the requirements of       #
# Notes for Authors for Acta Crystallographica Section E, and has been       #
# peer reviewed under the auspices of the IUCr Commission on Journals.       #
#                                                                            #
# Full details of the Crystallographic Information File format               #
# are given in the paper "The Crystallographic Information File (CIF):       #
# a New Standard Archive File for Crystallography" by S. R. Hall, F. H.      #
# Allen and I. D. Brown [Acta Cryst. (1991), A47, 655-685].                  #
#                                                                            #
# The current version of the core CIF dictionary is obtainable from          #
# ftp://ftp.iucr.org/pub/cif_core.dic.                                       #
#                                                                            #
# Software is freely available for graphical display of the structure(s)     #
# in this CIF. For information consult the CIF software page                 #
# http://www.iucr.org/resources/cif/software.                                #
#                                                                            #
# This file may be used for bona fide research purposes within the           #
# scientific community so long as proper attribution is given to the journal # 
# article from which it was obtained.                                        #
#                                                                            #
##############################################################################
data_global
_audit_creation_method     'by CrystalStructure 4.0'
_journal_date_recd_electronic     2012-07-24
_journal_date_accepted     2012-08-01
_journal_name_full     'Acta Crystallographica, Section E'
_journal_year     2012
_journal_volume     68
_journal_issue      9
_journal_page_first     m1158
_journal_page_last     m1159
_journal_paper_category     QM
_journal_paper_doi     10.1107/S1600536812034307
_journal_coeditor_code     WM2666
_publ_contact_author_name     'Matthew T. Whited'
_publ_contact_author_address
;
1 N. College Street
Northfield
MN 55057
USA
;
_publ_contact_author_email     mwhited@carleton.edu
_publ_contact_author_fax     0E*****
_publ_contact_author_phone     0E*****
_publ_section_title
;\
<i>trans</i>-Acetyldicarbonyl(\h^5^-cyclopentadienyl)(methyldiphenylphosphane)\
molybdenum(II)
;
loop_
    _publ_author_name
    _publ_author_address
    'Whited, Matthew T.'
;
Department of Chemistry
Carleton College
1 N. College Street
Northfield
MN 55057
USA
;
    'Boerma, Joseph W.'
;
Department of Chemistry
Carleton College
1 N. College Street
Northfield
MN 55057
USA
;
    'McClellan, Michael J.'
;
Department of Chemistry
Carleton College
1 N. College Street
Northfield
MN 55057
USA
;
    'Padilla, Christian E.'
;
Department of Chemistry
Carleton College
1 N. College Street
Northfield
MN 55057
USA
;
    'Janzen, Daron E.'
;
Department of Chemistry
St Catherine University
2004 Randolph Avenue
St. Paul
MN 55105
USA
;
data_I
_chemical_name_systematic
;
<i>trans</i>-Acetyldicarbonyl(\h^5^-
cyclopentadienyl)(methyldiphenylphosphane)molybdenum(II)
;
_chemical_formula_moiety     'C22 H21 Mo O3 P'
_chemical_formula_sum     'C22 H21 Mo O3 P'
_chemical_formula_iupac     '[Mo (C5 H5) (C2 H3 O) (C13 H13 P) (C O)2]'
_chemical_formula_weight     460.32
_chemical_melting_point     ?
_symmetry_cell_setting     orthorhombic
_symmetry_space_group_name_H-M     'P b c a'
_symmetry_space_group_name_Hall     '-P 2ac 2ab'
loop_
    _symmetry_equiv_pos_site_id
    _symmetry_equiv_pos_as_xyz
    1 '+X,+Y,+Z'
    2 '1/2-X,1/2+Y,+Z'
    3 '+X,1/2-Y,1/2+Z'
    4 '1/2-X,-Y,1/2+Z'
    5 '-X,-Y,-Z'
    6 '1/2+X,1/2-Y,-Z'
    7 '-X,1/2+Y,1/2-Z'
    8 '1/2+X,+Y,1/2-Z'
_cell_length_a     11.482(7)
_cell_length_b     17.648(10)
_cell_length_c     20.771(12)
_cell_angle_alpha     90.0000
_cell_angle_beta     90.0000
_cell_angle_gamma     90.0000
_cell_volume     4209(4)
_cell_formula_units_Z     8
_cell_measurement_reflns_used     1664
_cell_measurement_theta_min     5.81
_cell_measurement_theta_max     27.43
_cell_measurement_temperature     193
_exptl_crystal_description     prism
_exptl_crystal_colour     yellow
_exptl_crystal_size_max     0.440
_exptl_crystal_size_mid     0.240
_exptl_crystal_size_min     0.240
_exptl_crystal_density_diffrn     1.453
_exptl_crystal_density_meas     ?
_exptl_crystal_density_method     'not measured'
_exptl_crystal_F_000     1872.00
_exptl_absorpt_coefficient_mu     0.716
_exptl_absorpt_correction_type     multi-scan
_exptl_absorpt_process_details     '(REQAB; Rigaku, 1998)'
_exptl_absorpt_correction_T_min     0.687
_exptl_absorpt_correction_T_max     0.842
_diffrn_ambient_temperature     193
_diffrn_radiation_type     'Mo K\a'
_diffrn_radiation_wavelength     0.71075
_diffrn_measurement_device_type     'Rigaku XtaLAB mini'
_diffrn_measurement_method     \w
_diffrn_detector_area_resol_mean     6.849
_diffrn_reflns_number     40944
_diffrn_reflns_av_R_equivalents     0.0365
_diffrn_reflns_theta_max     27.48
_diffrn_reflns_theta_full     27.48
_diffrn_measured_fraction_theta_max     0.996
_diffrn_measured_fraction_theta_full     0.996
_diffrn_reflns_limit_h_min     -14
_diffrn_reflns_limit_h_max     14
_diffrn_reflns_limit_k_min     -22
_diffrn_reflns_limit_k_max     22
_diffrn_reflns_limit_l_min     -26
_diffrn_reflns_limit_l_max     26
_diffrn_standards_number     0
_diffrn_standards_interval_count     .
_diffrn_standards_decay_%     ?
_refine_special_details
;
Refinement was performed using all reflections. The weighted <i>R</i>-factor
(<i>wR</i>) and goodness of fit (<i>S</i>) are based on <i>F</i>^2^.
<i>R</i>-factor (gt) are based on <i>F</i>. The threshold expression of
<i>F</i>^2^ > 2.0 \s(<i>F</i>^2^) is used only for calculating <i>R</i>-factor
(gt).
;
_reflns_number_total     4809
_reflns_number_gt     4311
_reflns_threshold_expression     F^2^>2\s(F^2^)
_refine_ls_structure_factor_coef     Fsqd
_refine_ls_R_factor_gt     0.0318
_refine_ls_wR_factor_ref     0.0723
_refine_ls_goodness_of_fit_ref     1.134
_refine_ls_number_reflns     4809
_refine_ls_number_parameters     246
_refine_ls_number_restraints     0
_refine_ls_hydrogen_treatment     constr
_refine_ls_weighting_scheme     calc
_refine_ls_weighting_details
            'w = 1/[\s^2^(Fo^2^)+(0.0289P)^2^+2.9563P] where P=(Fo^2^+2Fc^2^)/3'
_atom_sites_solution_hydrogens     geom
_atom_sites_solution_primary     direct
_atom_sites_solution_secondary     difmap
_refine_ls_shift/su_max     0.000
_refine_diff_density_max     0.630
_refine_diff_density_min     -0.670
_refine_ls_extinction_method     none
_refine_ls_extinction_coef     ?
loop_
    _atom_type_symbol
    _atom_type_description
    _atom_type_scat_dispersion_real
    _atom_type_scat_dispersion_imag
    _atom_type_scat_source
    'Mo' 'Mo' -1.6832 0.6857
;
International Tables for Crystallography
(1992, Vol. C, Tables 4.2.6.8 and 6.1.1.4)
;
    'P' 'P' 0.1023 0.0942
;
International Tables for Crystallography
(1992, Vol. C, Tables 4.2.6.8 and 6.1.1.4)
;
    'O' 'O' 0.0106 0.0060
;
International Tables for Crystallography
(1992, Vol. C, Tables 4.2.6.8 and 6.1.1.4)
;
    'C' 'C' 0.0033 0.0016
;
International Tables for Crystallography
(1992, Vol. C, Tables 4.2.6.8 and 6.1.1.4)
;
    'H' 'H' 0.0000 0.0000
;
International Tables for Crystallography
(1992, Vol. C, Table 6.1.1.4)
;
_computing_data_collection     'CrystalClear (Rigaku Americas and Rigaku, 2011)'
_computing_cell_refinement     'CrystalClear (Rigaku Americas and Rigaku, 2011)'
_computing_data_reduction     'CrystalClear (Rigaku Americas and Rigaku, 2011)'
_computing_structure_solution     'SIR2004 (Burla <i>et al.</i>, 2005)'
_computing_structure_refinement     'SHELXL97 (Sheldrick, 2008)'
_computing_molecular_graphics
                           'CrystalStructure (Rigaku Americas and Rigaku, 2010)'
_computing_publication_material
                           'CrystalStructure (Rigaku Americas and Rigaku, 2010)'
loop_
    _atom_site_type_symbol
    _atom_site_label
    _atom_site_fract_x
    _atom_site_fract_y
    _atom_site_fract_z
    _atom_site_U_iso_or_equiv
    _atom_site_adp_type
    _atom_site_calc_flag
    _atom_site_refinement_flags
    _atom_site_occupancy
    _atom_site_symmetry_multiplicity
    _atom_site_disorder_assembly
    _atom_site_disorder_group
    Mo Mo1 0.060442(15) 0.126963(10) 0.104324(8) 0.02232(7) Uani d . 1.0 8 . .
    P P1 0.10879(5) 0.26230(3) 0.09372(2) 0.02307(11) Uani d . 1.0 8 . .
    O O1 0.13079(18) -0.03933(9) 0.11872(8) 0.0440(5) Uani d . 1.0 8 . .
    O O2 0.26219(18) 0.11759(12) 0.00363(10) 0.0571(6) Uani d . 1.0 8 . .
    O O3 0.16580(19) 0.16063(12) 0.23997(8) 0.0519(5) Uani d . 1.0 8 . .
    C C1 -0.1051(3) 0.06501(17) 0.14181(14) 0.0472(7) Uani d . 1.0 8 . .
    C C2 -0.0856(3) 0.03902(16) 0.07757(16) 0.0483(7) Uani d . 1.0 8 . .
    C C3 -0.1018(3) 0.09998(17) 0.03529(13) 0.0435(6) Uani d . 1.0 8 . .
    C C4 -0.12974(19) 0.16438(16) 0.07247(13) 0.0401(6) Uani d . 1.0 8 . .
    C C5 -0.1332(2) 0.14285(16) 0.13805(13) 0.0433(6) Uani d . 1.0 8 . .
    C C6 0.1703(2) 0.02414(13) 0.12514(10) 0.0318(5) Uani d . 1.0 8 . .
    C C7 0.2962(3) 0.02999(15) 0.14855(15) 0.0490(7) Uani d . 1.0 8 . .
    C C8 0.1896(2) 0.12249(13) 0.04171(11) 0.0325(5) Uani d . 1.0 8 . .
    C C9 0.1317(2) 0.14872(13) 0.18841(10) 0.0308(5) Uani d . 1.0 8 . .
    C C10 0.2599(2) 0.28503(13) 0.11366(11) 0.0335(5) Uani d . 1.0 8 . .
    C C11 0.0223(2) 0.32333(12) 0.14697(10) 0.0287(5) Uani d . 1.0 8 . .
    C C12 0.0544(3) 0.33488(14) 0.21134(12) 0.0393(6) Uani d . 1.0 8 . .
    C C13 -0.0172(4) 0.37648(16) 0.25232(13) 0.0545(8) Uani d . 1.0 8 . .
    C C14 -0.1206(3) 0.40696(19) 0.22946(14) 0.0626(9) Uani d . 1.0 8 . .
    C C15 -0.1530(3) 0.39641(18) 0.16607(15) 0.0573(8) Uani d . 1.0 8 . .
    C C16 -0.0814(3) 0.35472(15) 0.12501(12) 0.0403(6) Uani d . 1.0 8 . .
    C C17 0.09086(18) 0.30855(13) 0.01478(10) 0.0278(5) Uani d . 1.0 8 . .
    C C18 0.06705(19) 0.26664(15) -0.04063(11) 0.0340(5) Uani d . 1.0 8 . .
    C C19 0.0595(3) 0.30314(18) -0.10050(11) 0.0430(7) Uani d . 1.0 8 . .
    C C20 0.0746(3) 0.38056(17) -0.10492(12) 0.0456(7) Uani d . 1.0 8 . .
    C C21 0.0974(3) 0.42270(16) -0.05024(13) 0.0442(7) Uani d . 1.0 8 . .
    C C22 0.1062(3) 0.38683(14) 0.00936(12) 0.0379(6) Uani d . 1.0 8 . .
    H H1 -0.1100 0.0326 0.1812 0.0566 Uiso calc R 1.0 8 . .
    H H2 -0.0722 -0.0148 0.0646 0.0580 Uiso calc R 1.0 8 . .
    H H3 -0.0998 0.0974 -0.0128 0.0522 Uiso calc R 1.0 8 . .
    H H4 -0.1517 0.2152 0.0551 0.0481 Uiso calc R 1.0 8 . .
    H H5 -0.1600 0.1754 0.1746 0.0519 Uiso calc R 1.0 8 . .
    H H7A 0.3302 -0.0208 0.1512 0.0588 Uiso calc R 1.0 8 . .
    H H7B 0.2977 0.0537 0.1912 0.0588 Uiso calc R 1.0 8 . .
    H H7C 0.3413 0.0608 0.1183 0.0588 Uiso calc R 1.0 8 . .
    H H10A 0.2717 0.3399 0.1105 0.0402 Uiso calc R 1.0 8 . .
    H H10B 0.3121 0.2591 0.0835 0.0402 Uiso calc R 1.0 8 . .
    H H10C 0.2768 0.2682 0.1576 0.0402 Uiso calc R 1.0 8 . .
    H H12 0.1253 0.3143 0.2271 0.0471 Uiso calc R 1.0 8 . .
    H H13 0.0047 0.3840 0.2960 0.0654 Uiso calc R 1.0 8 . .
    H H14 -0.1694 0.4352 0.2576 0.0751 Uiso calc R 1.0 8 . .
    H H15 -0.2238 0.4174 0.1505 0.0688 Uiso calc R 1.0 8 . .
    H H16 -0.1038 0.3477 0.0814 0.0483 Uiso calc R 1.0 8 . .
    H H18 0.0560 0.2134 -0.0378 0.0408 Uiso calc R 1.0 8 . .
    H H19 0.0439 0.2744 -0.1382 0.0516 Uiso calc R 1.0 8 . .
    H H20 0.0693 0.4049 -0.1456 0.0547 Uiso calc R 1.0 8 . .
    H H21 0.1071 0.4760 -0.0533 0.0530 Uiso calc R 1.0 8 . .
    H H22 0.1229 0.4159 0.0467 0.0455 Uiso calc R 1.0 8 . .
loop_
    _atom_site_aniso_label
    _atom_site_aniso_U_11
    _atom_site_aniso_U_22
    _atom_site_aniso_U_33
    _atom_site_aniso_U_12
    _atom_site_aniso_U_13
    _atom_site_aniso_U_23
    Mo1 0.02136(10) 0.02484(10) 0.02077(10) -0.00183(6) 0.00309(6) -0.00097(7)
    P1 0.0228(3) 0.0254(3) 0.0211(3) 0.0007(2) -0.00052(19) 0.0007(2)
    O1 0.0625(13) 0.0279(9) 0.0418(10) 0.0008(8) -0.0040(9) 0.0023(8)
    O2 0.0538(13) 0.0667(14) 0.0508(12) 0.0067(10) 0.0315(10) 0.0057(10)
    O3 0.0704(14) 0.0585(12) 0.0267(9) 0.0002(10) -0.0137(9) 0.0010(9)
    C1 0.0326(14) 0.0555(17) 0.0535(16) -0.0186(12) 0.0053(12) 0.0097(13)
    C2 0.0282(13) 0.0434(15) 0.073(2) -0.0121(11) -0.0024(13) -0.0167(14)
    C3 0.0286(13) 0.0616(17) 0.0403(14) -0.0073(12) -0.0052(11) -0.0111(13)
    C4 0.0175(11) 0.0498(15) 0.0529(15) -0.0005(10) -0.0043(10) -0.0022(12)
    C5 0.0222(12) 0.0583(17) 0.0494(15) -0.0056(11) 0.0118(11) -0.0113(13)
    C6 0.0408(13) 0.0289(11) 0.0257(11) 0.0031(10) 0.0073(9) 0.0023(9)
    C7 0.0369(15) 0.0408(14) 0.0693(19) 0.0089(11) -0.0017(13) 0.0096(14)
    C8 0.0320(12) 0.0313(12) 0.0342(12) 0.0011(9) 0.0052(10) 0.0034(10)
    C9 0.0339(12) 0.0301(11) 0.0284(11) 0.0012(9) 0.0015(10) 0.0026(9)
    C10 0.0264(12) 0.0325(12) 0.0415(13) -0.0055(9) -0.0056(10) 0.0041(10)
    C11 0.0340(12) 0.0265(11) 0.0257(11) 0.0019(9) 0.0016(9) -0.0007(9)
    C12 0.0521(16) 0.0354(13) 0.0303(12) 0.0054(11) -0.0040(11) -0.0045(10)
    C13 0.080(3) 0.0530(17) 0.0304(13) 0.0117(16) 0.0023(14) -0.0119(12)
    C14 0.077(3) 0.064(2) 0.0466(17) 0.0237(18) 0.0154(16) -0.0158(15)
    C15 0.0537(18) 0.068(2) 0.0500(17) 0.0300(15) 0.0059(14) -0.0058(15)
    C16 0.0398(14) 0.0490(15) 0.0321(13) 0.0147(11) 0.0003(10) -0.0046(11)
    C17 0.0244(11) 0.0352(12) 0.0238(10) 0.0036(9) 0.0034(8) 0.0051(9)
    C18 0.0307(12) 0.0444(14) 0.0270(11) -0.0010(10) -0.0014(9) 0.0036(10)
    C19 0.0343(13) 0.0688(19) 0.0259(12) -0.0019(12) -0.0027(10) 0.0049(12)
    C20 0.0321(14) 0.0682(19) 0.0364(14) 0.0097(12) 0.0043(10) 0.0256(13)
    C21 0.0418(15) 0.0444(15) 0.0462(15) 0.0108(12) 0.0094(12) 0.0185(12)
    C22 0.0455(15) 0.0342(13) 0.0340(13) 0.0049(11) 0.0047(11) 0.0051(10)
loop_
    _geom_bond_atom_site_label_1
    _geom_bond_atom_site_label_2
    _geom_bond_site_symmetry_1
    _geom_bond_site_symmetry_2
    _geom_bond_distance
    _geom_bond_publ_flag
    Mo1 P1 . . 2.4619(15) yes
    Mo1 C1 . . 2.327(3) yes
    Mo1 C2 . . 2.352(3) yes
    Mo1 C3 . . 2.399(3) yes
    Mo1 C4 . . 2.375(3) yes
    Mo1 C5 . . 2.348(3) yes
    Mo1 C6 . . 2.252(3) yes
    Mo1 C8 . . 1.974(3) yes
    Mo1 C9 . . 1.966(3) yes
    P1 C10 . . 1.828(3) no
    P1 C11 . . 1.836(3) no
    P1 C17 . . 1.843(3) no
    O1 C6 . . 1.216(3) y
    O2 C8 . . 1.153(4) y
    O3 C9 . . 1.160(3) y
    C1 C2 . . 1.429(5) no
    C1 C5 . . 1.413(5) no
    C2 C3 . . 1.401(5) no
    C3 C4 . . 1.411(4) no
    C4 C5 . . 1.415(4) no
    C6 C7 . . 1.529(4) ?
    C11 C12 . . 1.402(4) no
    C11 C16 . . 1.390(4) no
    C12 C13 . . 1.393(4) no
    C13 C14 . . 1.387(5) no
    C14 C15 . . 1.381(5) no
    C15 C16 . . 1.395(4) no
    C17 C18 . . 1.395(4) no
    C17 C22 . . 1.397(4) no
    C18 C19 . . 1.403(4) ?
    C19 C20 . . 1.380(5) ?
    C20 C21 . . 1.383(4) ?
    C21 C22 . . 1.394(4) ?
    C1 H1 . . 1.000 no
    C2 H2 . . 1.000 no
    C3 H3 . . 1.000 no
    C4 H4 . . 1.000 no
    C5 H5 . . 1.000 no
    C7 H7A . . 0.980 no
    C7 H7B . . 0.980 no
    C7 H7C . . 0.980 no
    C10 H10A . . 0.980 no
    C10 H10B . . 0.980 no
    C10 H10C . . 0.980 no
    C12 H12 . . 0.950 no
    C13 H13 . . 0.950 no
    C14 H14 . . 0.950 no
    C15 H15 . . 0.950 no
    C16 H16 . . 0.950 no
    C18 H18 . . 0.950 no
    C19 H19 . . 0.950 no
    C20 H20 . . 0.950 no
    C21 H21 . . 0.950 no
    C22 H22 . . 0.950 no
loop_
    _geom_contact_atom_site_label_1
    _geom_contact_atom_site_label_2
    _geom_contact_distance
    _geom_contact_site_symmetry_1
    _geom_contact_site_symmetry_2
    _geom_contact_publ_flag
    P1 O3 3.588(3) . . no
    O1 C1 3.310(4) . . no
    O1 C2 2.969(4) . . no
    O1 C8 3.342(4) . . no
    O2 C6 3.194(4) . . no
    O2 C7 3.406(4) . . no
    O2 C18 3.576(4) . . no
    O3 C6 3.390(4) . . no
    O3 C7 3.341(4) . . no
    O3 C10 3.588(4) . . no
    O3 C12 3.383(4) . . no
    C4 C16 3.575(5) . . no
    C7 C8 3.015(4) . . no
    C7 C9 2.940(4) . . no
    C8 C10 3.334(4) . . no
    C8 C17 3.518(4) . . no
    C8 C18 3.373(4) . . no
    C9 C10 3.220(4) . . no
    C9 C11 3.437(4) . . no
    C9 C12 3.436(4) . . no
    C10 C12 3.234(4) . . no
    C10 C22 3.322(4) . . no
    C11 C14 2.794(4) . . no
    C11 C22 3.218(4) . . no
    C12 C15 2.782(5) . . no
    C13 C16 2.772(4) . . no
    C16 C17 3.133(4) . . no
    C16 C22 3.276(4) . . no
    C17 C20 2.798(4) . . no
    C18 C21 2.783(5) . . no
    C19 C22 2.771(4) . . no
    O1 C3 3.390(4) . 5_555 no
    O1 C10 3.346(4) . 2_545 no
    O1 C13 3.329(4) . 7_545 no
    O1 C14 3.295(4) . 7_545 no
    O2 C16 3.256(4) . 6_555 no
    O3 C5 3.441(4) . 8_555 no
    O3 C19 3.589(4) . 3_555 no
    O3 C20 3.465(4) . 3_555 no
    C3 O1 3.390(4) . 5_555 no
    C3 C21 3.491(4) . 6_455 no
    C3 C22 3.486(4) . 6_455 no
    C4 C20 3.551(4) . 6_455 no
    C4 C21 3.520(4) . 6_455 no
    C4 C22 3.591(4) . 6_455 no
    C5 O3 3.441(4) . 8_455 no
    C5 C20 3.449(4) . 6_455 no
    C10 O1 3.346(4) . 2_555 no
    C13 O1 3.329(4) . 7_555 no
    C14 O1 3.295(4) . 7_555 no
    C16 O2 3.256(4) . 6_455 no
    C19 O3 3.589(4) . 3_554 no
    C20 O3 3.465(4) . 3_554 no
    C20 C4 3.551(4) . 6_555 no
    C20 C5 3.449(4) . 6_555 no
    C21 C3 3.491(4) . 6_555 no
    C21 C4 3.520(4) . 6_555 no
    C22 C3 3.486(4) . 6_555 no
    C22 C4 3.591(4) . 6_555 no
    Mo1 H7B 3.5141 . . no
    Mo1 H7C 3.4422 . . no
    Mo1 H18 3.3238 . . no
    P1 H4 3.2066 . . no
    P1 H12 2.9240 . . no
    P1 H16 2.8797 . . no
    P1 H18 2.9289 . . no
    P1 H22 2.8864 . . no
    O1 H1 3.3073 . . no
    O1 H2 2.6237 . . no
    O1 H7A 2.4098 . . no
    O1 H7B 2.9389 . . no
    O1 H7C 2.9947 . . no
    O2 H7C 2.7383 . . no
    O2 H10B 3.0530 . . no
    O2 H18 3.0344 . . no
    O3 H7B 2.6231 . . no
    O3 H10C 2.8558 . . no
    O3 H12 2.7637 . . no
    C1 H3 3.2623 . . no
    C1 H4 3.2499 . . no
    C2 H4 3.2350 . . no
    C2 H5 3.2528 . . no
    C3 H1 3.2570 . . no
    C3 H5 3.2543 . . no
    C3 H18 3.0975 . . no
    C4 H1 3.2500 . . no
    C4 H2 3.2352 . . no
    C4 H16 3.2540 . . no
    C4 H18 3.2472 . . no
    C5 H2 3.2502 . . no
    C5 H3 3.2568 . . no
    C6 H1 3.4260 . . no
    C6 H2 3.1320 . . no
    C8 H3 3.5380 . . no
    C8 H7B 3.5574 . . no
    C8 H7C 2.5979 . . no
    C8 H10B 2.9238 . . no
    C8 H18 2.7671 . . no
    C9 H1 3.4534 . . no
    C9 H5 3.3938 . . no
    C9 H7B 2.5395 . . no
    C9 H7C 3.2132 . . no
    C9 H10B 3.5830 . . no
    C9 H10C 2.7631 . . no
    C9 H12 3.0307 . . no
    C10 H12 2.8641 . . no
    C10 H22 3.1218 . . no
    C11 H4 3.3578 . . no
    C11 H5 3.3952 . . no
    C11 H10A 2.9772 . . no
    C11 H10C 3.0888 . . no
    C11 H13 3.2807 . . no
    C11 H15 3.2782 . . no
    C11 H22 2.8885 . . no
    C12 H10A 3.2587 . . no
    C12 H10C 3.0251 . . no
    C12 H14 3.2652 . . no
    C12 H16 3.2612 . . no
    C13 H15 3.2590 . . no
    C14 H12 3.2645 . . no
    C14 H16 3.2543 . . no
    C15 H13 3.2571 . . no
    C16 H4 2.9705 . . no
    C16 H5 3.4489 . . no
    C16 H12 3.2617 . . no
    C16 H14 3.2587 . . no
    C16 H22 3.0519 . . no
    C17 H4 3.3421 . . no
    C17 H10A 2.9281 . . no
    C17 H10B 3.0416 . . no
    C17 H16 2.7176 . . no
    C17 H19 3.2788 . . no
    C17 H21 3.2819 . . no
    C18 H3 3.5950 . . no
    C18 H4 3.3290 . . no
    C18 H16 3.5094 . . no
    C18 H20 3.2726 . . no
    C18 H22 3.2626 . . no
    C19 H21 3.2515 . . no
    C20 H18 3.2696 . . no
    C20 H22 3.2584 . . no
    C21 H19 3.2503 . . no
    C22 H10A 2.9516 . . no
    C22 H16 2.9206 . . no
    C22 H18 3.2652 . . no
    C22 H20 3.2620 . . no
    H1 H2 2.5988 . . no
    H1 H5 2.5882 . . no
    H2 H3 2.5706 . . no
    H3 H4 2.5815 . . no
    H3 H18 2.7676 . . no
    H4 H5 2.5829 . . no
    H4 H16 2.4631 . . no
    H4 H18 3.0675 . . no
    H7C H10B 3.5893 . . no
    H10A H12 2.9819 . . no
    H10A H22 2.5452 . . no
    H10C H12 2.4015 . . no
    H12 H13 2.3407 . . no
    H13 H14 2.3348 . . no
    H14 H15 2.3309 . . no
    H15 H16 2.3400 . . no
    H16 H22 2.9569 . . no
    H18 H19 2.3505 . . no
    H19 H20 2.3268 . . no
    H20 H21 2.3324 . . no
    H21 H22 2.3392 . . no
    O1 H3 2.4532 . 5_555 no
    O1 H10A 2.4134 . 2_545 no
    O1 H13 2.7191 . 7_545 no
    O1 H14 2.6463 . 7_545 no
    O1 H22 3.2953 . 2_545 no
    O2 H2 3.1709 . 5_555 no
    O2 H4 3.3418 . 6_555 no
    O2 H15 3.2645 . 6_555 no
    O2 H16 2.4214 . 6_555 no
    O2 H21 3.1448 . 2_545 no
    O3 H5 2.6865 . 8_555 no
    O3 H19 3.1109 . 3_555 no
    O3 H20 2.8666 . 3_555 no
    C1 H15 3.2673 . 2_445 no
    C2 H2 3.4907 . 5_555 no
    C2 H3 3.4843 . 5_555 no
    C2 H15 3.4187 . 2_445 no
    C2 H21 3.5742 . 6_455 no
    C3 H2 3.2486 . 5_555 no
    C3 H10A 3.5224 . 6_455 no
    C4 H10B 3.5725 . 6_455 no
    C5 H20 3.5218 . 6_455 no
    C6 H3 3.2715 . 5_555 no
    C6 H10A 3.3327 . 2_545 no
    C6 H13 3.5838 . 7_545 no
    C6 H14 2.8981 . 7_545 no
    C6 H22 3.4551 . 2_545 no
    C7 H10A 3.5336 . 2_545 no
    C7 H14 2.9531 . 7_545 no
    C7 H20 3.3399 . 6_555 no
    C7 H22 3.0641 . 2_545 no
    C8 H2 3.2094 . 5_555 no
    C8 H16 3.5279 . 6_555 no
    C10 H3 3.3599 . 6_555 no
    C10 H19 3.4630 . 6_555 no
    C11 H7A 3.2309 . 2_555 no
    C12 H7A 3.1301 . 2_555 no
    C13 H1 3.4102 . 7_555 no
    C13 H7A 3.5078 . 2_555 no
    C13 H10C 3.5690 . 8_455 no
    C13 H19 3.5713 . 3_555 no
    C14 H10C 3.5888 . 8_455 no
    C14 H12 3.4638 . 8_455 no
    C15 H21 3.2914 . 5_565 no
    C16 H21 3.3506 . 5_565 no
    C17 H4 3.3192 . 6_555 no
    C18 H4 3.2589 . 6_555 no
    C18 H10B 3.0935 . 6_455 no
    C19 H4 3.4631 . 6_555 no
    C19 H5 3.5902 . 6_555 no
    C19 H7C 3.4892 . 6_455 no
    C19 H10B 3.0662 . 6_455 no
    C20 H5 3.5154 . 6_555 no
    C20 H7C 2.8845 . 6_455 no
    C21 H7C 3.2752 . 6_455 no
    C22 H3 3.3875 . 6_555 no
    C22 H4 3.5719 . 6_555 no
    C22 H7A 3.4448 . 2_555 no
    C22 H21 3.5620 . 5_565 no
    H1 C13 3.4102 . 7_545 no
    H1 H7B 2.8790 . 8_455 no
    H1 H13 2.9263 . 7_545 no
    H1 H14 3.4470 . 2_445 no
    H1 H15 2.8593 . 2_445 no
    H2 O2 3.1709 . 5_555 no
    H2 C2 3.4907 . 5_555 no
    H2 C3 3.2486 . 5_555 no
    H2 C8 3.2094 . 5_555 no
    H2 H2 3.1975 . 5_555 no
    H2 H3 2.6799 . 5_555 no
    H2 H13 3.4899 . 7_545 no
    H2 H15 3.1778 . 2_445 no
    H2 H18 3.5528 . 5_555 no
    H3 O1 2.4532 . 5_555 no
    H3 C2 3.4843 . 5_555 no
    H3 C6 3.2715 . 5_555 no
    H3 C10 3.3599 . 6_455 no
    H3 C22 3.3875 . 6_455 no
    H3 H2 2.6799 . 5_555 no
    H3 H10A 2.7424 . 6_455 no
    H3 H10B 3.0966 . 6_455 no
    H3 H22 3.2696 . 6_455 no
    H4 O2 3.3418 . 6_455 no
    H4 C17 3.3192 . 6_455 no
    H4 C18 3.2589 . 6_455 no
    H4 C19 3.4631 . 6_455 no
    H4 C22 3.5719 . 6_455 no
    H4 H10B 2.9426 . 6_455 no
    H5 O3 2.6865 . 8_455 no
    H5 C19 3.5902 . 6_455 no
    H5 C20 3.5154 . 6_455 no
    H5 H7B 3.5515 . 8_455 no
    H5 H19 3.5945 . 6_455 no
    H5 H20 3.4692 . 6_455 no
    H7A C11 3.2309 . 2_545 no
    H7A C12 3.1301 . 2_545 no
    H7A C13 3.5078 . 2_545 no
    H7A C22 3.4448 . 2_545 no
    H7A H10A 2.8504 . 2_545 no
    H7A H12 3.3486 . 2_545 no
    H7A H14 2.7577 . 7_545 no
    H7A H20 3.4250 . 6_555 no
    H7A H22 2.4989 . 2_545 no
    H7B H1 2.8790 . 8_555 no
    H7B H5 3.5515 . 8_555 no
    H7B H14 2.7710 . 7_545 no
    H7B H20 3.3394 . 6_555 no
    H7C C19 3.4892 . 6_555 no
    H7C C20 2.8845 . 6_555 no
    H7C C21 3.2752 . 6_555 no
    H7C H20 2.7456 . 6_555 no
    H7C H21 3.3995 . 6_555 no
    H7C H22 2.9857 . 2_545 no
    H10A O1 2.4134 . 2_555 no
    H10A C3 3.5224 . 6_555 no
    H10A C6 3.3327 . 2_555 no
    H10A C7 3.5336 . 2_555 no
    H10A H3 2.7424 . 6_555 no
    H10A H7A 2.8504 . 2_555 no
    H10A H13 3.3963 . 8_555 no
    H10A H14 3.2858 . 8_555 no
    H10B C4 3.5725 . 6_555 no
    H10B C18 3.0935 . 6_555 no
    H10B C19 3.0662 . 6_555 no
    H10B H3 3.0966 . 6_555 no
    H10B H4 2.9426 . 6_555 no
    H10B H18 2.9960 . 6_555 no
    H10B H19 2.9537 . 6_555 no
    H10C C13 3.5690 . 8_555 no
    H10C C14 3.5888 . 8_555 no
    H10C H13 3.4564 . 8_555 no
    H10C H14 3.4887 . 8_555 no
    H10C H19 3.1828 . 6_555 no
    H12 C14 3.4638 . 8_555 no
    H12 H7A 3.3486 . 2_555 no
    H12 H14 3.1961 . 8_555 no
    H12 H15 3.5750 . 8_555 no
    H12 H19 3.3397 . 3_555 no
    H13 O1 2.7191 . 7_555 no
    H13 C6 3.5838 . 7_555 no
    H13 H1 2.9263 . 7_555 no
    H13 H2 3.4899 . 7_555 no
    H13 H10A 3.3963 . 8_455 no
    H13 H10C 3.4564 . 8_455 no
    H13 H15 3.3619 . 8_555 no
    H13 H19 3.1440 . 3_555 no
    H14 O1 2.6463 . 7_555 no
    H14 C6 2.8981 . 7_555 no
    H14 C7 2.9531 . 7_555 no
    H14 H1 3.4470 . 2_455 no
    H14 H7A 2.7577 . 7_555 no
    H14 H7B 2.7710 . 7_555 no
    H14 H10A 3.2858 . 8_455 no
    H14 H10C 3.4887 . 8_455 no
    H14 H12 3.1961 . 8_455 no
    H15 O2 3.2645 . 6_455 no
    H15 C1 3.2673 . 2_455 no
    H15 C2 3.4187 . 2_455 no
    H15 H1 2.8593 . 2_455 no
    H15 H2 3.1778 . 2_455 no
    H15 H12 3.5750 . 8_455 no
    H15 H13 3.3619 . 8_455 no
    H15 H21 3.0672 . 5_565 no
    H16 O2 2.4214 . 6_455 no
    H16 C8 3.5279 . 6_455 no
    H16 H21 3.1651 . 5_565 no
    H18 H2 3.5528 . 5_555 no
    H18 H10B 2.9960 . 6_455 no
    H19 O3 3.1109 . 3_554 no
    H19 C10 3.4630 . 6_455 no
    H19 C13 3.5713 . 3_554 no
    H19 H5 3.5945 . 6_555 no
    H19 H10B 2.9537 . 6_455 no
    H19 H10C 3.1828 . 6_455 no
    H19 H12 3.3397 . 3_554 no
    H19 H13 3.1440 . 3_554 no
    H20 O3 2.8666 . 3_554 no
    H20 C5 3.5218 . 6_555 no
    H20 C7 3.3399 . 6_455 no
    H20 H5 3.4692 . 6_555 no
    H20 H7A 3.4250 . 6_455 no
    H20 H7B 3.3394 . 6_455 no
    H20 H7C 2.7456 . 6_455 no
    H21 O2 3.1448 . 2_555 no
    H21 C2 3.5742 . 6_555 no
    H21 C15 3.2914 . 5_565 no
    H21 C16 3.3506 . 5_565 no
    H21 C22 3.5620 . 5_565 no
    H21 H7C 3.3995 . 6_455 no
    H21 H15 3.0672 . 5_565 no
    H21 H16 3.1651 . 5_565 no
    H21 H21 3.4149 . 5_565 no
    H21 H22 3.2597 . 5_565 no
    H22 O1 3.2953 . 2_555 no
    H22 C6 3.4551 . 2_555 no
    H22 C7 3.0641 . 2_555 no
    H22 H3 3.2696 . 6_555 no
    H22 H7A 2.4989 . 2_555 no
    H22 H7C 2.9857 . 2_555 no
    H22 H21 3.2597 . 5_565 no
loop_
    _geom_angle_atom_site_label_1
    _geom_angle_atom_site_label_2
    _geom_angle_atom_site_label_3
    _geom_angle_site_symmetry_1
    _geom_angle_site_symmetry_2
    _geom_angle_site_symmetry_3
    _geom_angle
    _geom_angle_publ_flag
    P1 Mo1 C1 . . . 132.06(8) no
    P1 Mo1 C2 . . . 141.25(8) no
    P1 Mo1 C3 . . . 108.32(8) no
    P1 Mo1 C4 . . . 84.99(8) no
    P1 Mo1 C5 . . . 97.15(8) no
    P1 Mo1 C6 . . . 132.27(7) ?
    P1 Mo1 C8 . . . 79.07(7) ?
    P1 Mo1 C9 . . . 78.24(7) ?
    C1 Mo1 C2 . . . 35.55(11) no
    C1 Mo1 C3 . . . 58.15(11) no
    C1 Mo1 C4 . . . 58.19(11) no
    C1 Mo1 C5 . . . 35.19(11) no
    C1 Mo1 C6 . . . 90.84(10) no
    C1 Mo1 C8 . . . 144.62(10) no
    C1 Mo1 C9 . . . 97.72(11) no
    C2 Mo1 C3 . . . 34.29(11) no
    C2 Mo1 C4 . . . 57.45(10) no
    C2 Mo1 C5 . . . 58.26(10) no
    C2 Mo1 C6 . . . 85.01(10) no
    C2 Mo1 C8 . . . 110.71(11) no
    C2 Mo1 C9 . . . 129.45(11) no
    C3 Mo1 C4 . . . 34.38(10) no
    C3 Mo1 C5 . . . 57.76(10) no
    C3 Mo1 C6 . . . 112.95(10) no
    C3 Mo1 C8 . . . 100.46(11) no
    C3 Mo1 C9 . . . 153.22(10) no
    C4 Mo1 C5 . . . 34.85(10) no
    C4 Mo1 C6 . . . 142.42(9) no
    C4 Mo1 C8 . . . 121.21(10) no
    C4 Mo1 C9 . . . 125.13(10) no
    C5 Mo1 C6 . . . 124.71(10) no
    C5 Mo1 C8 . . . 155.88(10) no
    C5 Mo1 C9 . . . 96.06(10) no
    C6 Mo1 C8 . . . 70.94(9) ?
    C6 Mo1 C9 . . . 75.75(9) ?
    C8 Mo1 C9 . . . 106.30(11) ?
    Mo1 P1 C10 . . . 113.99(8) no
    Mo1 P1 C11 . . . 113.15(8) no
    Mo1 P1 C17 . . . 118.95(8) no
    C10 P1 C11 . . . 104.38(11) no
    C10 P1 C17 . . . 102.14(10) no
    C11 P1 C17 . . . 102.46(11) no
    Mo1 C1 C2 . . . 73.17(16) no
    Mo1 C1 C5 . . . 73.24(16) no
    C2 C1 C5 . . . 107.2(3) no
    Mo1 C2 C1 . . . 71.28(16) no
    Mo1 C2 C3 . . . 74.69(16) no
    C1 C2 C3 . . . 108.6(3) no
    Mo1 C3 C2 . . . 71.02(16) no
    Mo1 C3 C4 . . . 71.91(15) no
    C2 C3 C4 . . . 107.8(3) no
    Mo1 C4 C3 . . . 73.71(15) no
    Mo1 C4 C5 . . . 71.53(14) no
    C3 C4 C5 . . . 108.5(3) no
    Mo1 C5 C1 . . . 71.57(15) no
    Mo1 C5 C4 . . . 73.62(14) no
    C1 C5 C4 . . . 107.9(3) no
    Mo1 C6 O1 . . . 120.81(19) ?
    Mo1 C6 C7 . . . 122.44(17) ?
    O1 C6 C7 . . . 116.7(3) no
    Mo1 C8 O2 . . . 177.0(2) no
    Mo1 C9 O3 . . . 175.0(2) no
    P1 C11 C12 . . . 121.15(18) no
    P1 C11 C16 . . . 119.97(17) no
    C12 C11 C16 . . . 118.7(3) no
    C11 C12 C13 . . . 120.2(3) no
    C12 C13 C14 . . . 120.0(3) no
    C13 C14 C15 . . . 120.3(3) no
    C14 C15 C16 . . . 119.7(3) no
    C11 C16 C15 . . . 121.0(3) no
    P1 C17 C18 . . . 121.40(19) no
    P1 C17 C22 . . . 119.70(17) no
    C18 C17 C22 . . . 118.8(2) no
    C17 C18 C19 . . . 120.0(3) no
    C18 C19 C20 . . . 120.4(3) no
    C19 C20 C21 . . . 120.1(3) no
    C20 C21 C22 . . . 119.9(3) no
    C17 C22 C21 . . . 120.8(3) no
    Mo1 C1 H1 . . . 126.077 no
    C2 C1 H1 . . . 126.080 no
    C5 C1 H1 . . . 126.073 no
    Mo1 C2 H2 . . . 125.537 no
    C1 C2 H2 . . . 125.531 no
    C3 C2 H2 . . . 125.541 no
    Mo1 C3 H3 . . . 126.038 no
    C2 C3 H3 . . . 126.024 no
    C4 C3 H3 . . . 126.038 no
    Mo1 C4 H4 . . . 125.605 no
    C3 C4 H4 . . . 125.604 no
    C5 C4 H4 . . . 125.610 no
    Mo1 C5 H5 . . . 125.855 no
    C1 C5 H5 . . . 125.863 no
    C4 C5 H5 . . . 125.858 no
    C6 C7 H7A . . . 109.468 no
    C6 C7 H7B . . . 109.471 no
    C6 C7 H7C . . . 109.470 no
    H7A C7 H7B . . . 109.475 no
    H7A C7 H7C . . . 109.467 no
    H7B C7 H7C . . . 109.475 no
    P1 C10 H10A . . . 109.466 no
    P1 C10 H10B . . . 109.470 no
    P1 C10 H10C . . . 109.464 no
    H10A C10 H10B . . . 109.472 no
    H10A C10 H10C . . . 109.489 no
    H10B C10 H10C . . . 109.467 no
    C11 C12 H12 . . . 119.888 no
    C13 C12 H12 . . . 119.863 no
    C12 C13 H13 . . . 119.974 no
    C14 C13 H13 . . . 119.977 no
    C13 C14 H14 . . . 119.842 no
    C15 C14 H14 . . . 119.849 no
    C14 C15 H15 . . . 120.161 no
    C16 C15 H15 . . . 120.160 no
    C11 C16 H16 . . . 119.517 no
    C15 C16 H16 . . . 119.501 no
    C17 C18 H18 . . . 120.007 no
    C19 C18 H18 . . . 120.002 no
    C18 C19 H19 . . . 119.816 no
    C20 C19 H19 . . . 119.814 no
    C19 C20 H20 . . . 119.951 no
    C21 C20 H20 . . . 119.945 no
    C20 C21 H21 . . . 120.036 no
    C22 C21 H21 . . . 120.032 no
    C17 C22 H22 . . . 119.627 no
    C21 C22 H22 . . . 119.622 no
loop_
    _geom_torsion_atom_site_label_1
    _geom_torsion_atom_site_label_2
    _geom_torsion_atom_site_label_3
    _geom_torsion_atom_site_label_4
    _geom_torsion_site_symmetry_1
    _geom_torsion_site_symmetry_2
    _geom_torsion_site_symmetry_3
    _geom_torsion_site_symmetry_4
    _geom_torsion
    _geom_torsion_publ_flag
    P1 Mo1 C1 C2 . . . . 122.96(9) no
    P1 Mo1 C1 C5 . . . . 8.48(17) no
    C1 Mo1 P1 C10 . . . . 141.40(10) no
    C1 Mo1 P1 C11 . . . . 22.32(10) no
    C1 Mo1 P1 C17 . . . . -97.99(11) no
    P1 Mo1 C2 C1 . . . . -95.59(15) no
    P1 Mo1 C2 C3 . . . . 20.6(2) no
    C2 Mo1 P1 C10 . . . . -167.39(13) no
    C2 Mo1 P1 C11 . . . . 73.54(14) no
    C2 Mo1 P1 C17 . . . . -46.77(13) no
    P1 Mo1 C3 C2 . . . . -166.59(8) no
    P1 Mo1 C3 C4 . . . . -49.71(12) no
    C3 Mo1 P1 C10 . . . . -155.34(7) no
    C3 Mo1 P1 C11 . . . . 85.58(9) no
    C3 Mo1 P1 C17 . . . . -34.73(8) no
    P1 Mo1 C4 C3 . . . . 133.37(11) no
    P1 Mo1 C4 C5 . . . . -110.15(10) no
    C4 Mo1 P1 C10 . . . . 179.04(7) no
    C4 Mo1 P1 C11 . . . . 59.96(8) no
    C4 Mo1 P1 C17 . . . . -60.34(7) no
    P1 Mo1 C5 C1 . . . . -173.66(9) no
    P1 Mo1 C5 C4 . . . . 70.48(11) no
    C5 Mo1 P1 C10 . . . . 146.31(8) no
    C5 Mo1 P1 C11 . . . . 27.24(7) no
    C5 Mo1 P1 C17 . . . . -93.07(8) no
    P1 Mo1 C6 O1 . . . . -168.84(11) no
    P1 Mo1 C6 C7 . . . . 11.92(18) no
    C6 Mo1 P1 C10 . . . . -6.49(8) no
    C6 Mo1 P1 C11 . . . . -125.57(8) no
    C6 Mo1 P1 C17 . . . . 114.13(8) no
    C8 Mo1 P1 C10 . . . . -57.82(8) no
    C8 Mo1 P1 C11 . . . . -176.90(8) no
    C8 Mo1 P1 C17 . . . . 62.79(8) no
    C9 Mo1 P1 C10 . . . . 51.58(7) no
    C9 Mo1 P1 C11 . . . . -67.50(8) no
    C9 Mo1 P1 C17 . . . . 172.19(8) no
    C1 Mo1 C2 C1 . . . .  0.00(13) no
    C1 Mo1 C2 C3 . . . . 116.2(2) no
    C2 Mo1 C1 C2 . . . .  0.00(12) no
    C2 Mo1 C1 C5 . . . . -114.5(2) no
    C1 Mo1 C3 C2 . . . . -37.90(11) no
    C1 Mo1 C3 C4 . . . . 78.99(13) no
    C3 Mo1 C1 C2 . . . . 36.53(11) no
    C3 Mo1 C1 C5 . . . . -77.95(13) no
    C1 Mo1 C4 C3 . . . . -78.87(14) no
    C1 Mo1 C4 C5 . . . . 37.61(11) no
    C4 Mo1 C1 C2 . . . . 77.24(13) no
    C4 Mo1 C1 C5 . . . . -37.24(11) no
    C1 Mo1 C5 C1 . . . . 0.00(13) no
    C1 Mo1 C5 C4 . . . . -115.9(2) no
    C5 Mo1 C1 C2 . . . . 114.5(2) no
    C5 Mo1 C1 C5 . . . . 0.00(12) no
    C1 Mo1 C6 O1 . . . . 34.40(17) no
    C1 Mo1 C6 C7 . . . . -144.83(15) no
    C6 Mo1 C1 C2 . . . . -80.21(12) no
    C6 Mo1 C1 C5 . . . . 165.32(12) no
    C8 Mo1 C1 C2 . . . . -23.1(3) no
    C8 Mo1 C1 C5 . . . . -137.59(14) no
    C9 Mo1 C1 C2 . . . . -155.94(12) no
    C9 Mo1 C1 C5 . . . . 89.59(13) no
    C2 Mo1 C3 C2 . . . . 0.00(13) no
    C2 Mo1 C3 C4 . . . . 116.9(2) no
    C3 Mo1 C2 C1 . . . . -116.2(2) no
    C3 Mo1 C2 C3 . . . . 0.00(12) no
    C2 Mo1 C4 C3 . . . . -36.59(12) no
    C2 Mo1 C4 C5 . . . . 79.89(14) no
    C4 Mo1 C2 C1 . . . . -79.49(13) no
    C4 Mo1 C2 C3 . . . . 36.69(11) no
    C2 Mo1 C5 C1 . . . . 38.48(12) no
    C2 Mo1 C5 C4 . . . . -77.37(14) no
    C5 Mo1 C2 C1 . . . . -38.08(11) no
    C5 Mo1 C2 C3 . . . . 78.10(13) no
    C2 Mo1 C6 O1 . . . . -0.71(17) no
    C2 Mo1 C6 C7 . . . . -179.94(16) no
    C6 Mo1 C2 C1 . . . . 98.48(12) no
    C6 Mo1 C2 C3 . . . . -145.34(13) no
    C8 Mo1 C2 C1 . . . . 165.94(10) no
    C8 Mo1 C2 C3 . . . . -77.89(14) no
    C9 Mo1 C2 C1 . . . . 31.55(17) no
    C9 Mo1 C2 C3 . . . . 147.72(12) no
    C3 Mo1 C4 C3 . . . .  0.00(12) no
    C3 Mo1 C4 C5 . . . . 116.5(2) no
    C4 Mo1 C3 C2 . . . . -116.9(2) no
    C4 Mo1 C3 C4 . . . .  0.00(12) no
    C3 Mo1 C5 C1 . . . . 79.16(13) no
    C3 Mo1 C5 C4 . . . . -36.69(11) no
    C5 Mo1 C3 C2 . . . . -79.68(13) no
    C5 Mo1 C3 C4 . . . . 37.20(11) no
    C3 Mo1 C6 O1 . . . . -21.07(19) no
    C3 Mo1 C6 C7 . . . . 159.70(13) no
    C6 Mo1 C3 C2 . . . . 37.97(14) no
    C6 Mo1 C3 C4 . . . . 154.85(10) no
    C8 Mo1 C3 C2 . . . . 111.56(12) no
    C8 Mo1 C3 C4 . . . . -131.55(12) no
    C9 Mo1 C3 C2 . . . . -66.2(3) no
    C9 Mo1 C3 C4 . . . . 50.6(3) no
    C4 Mo1 C5 C1 . . . . 115.9(2) no
    C4 Mo1 C5 C4 . . . . 0.00(12) no
    C5 Mo1 C4 C3 . . . . -116.5(2) no
    C5 Mo1 C4 C5 . . . .  0.00(12) no
    C4 Mo1 C6 O1 . . . . 2.1(3) no
    C4 Mo1 C6 C7 . . . . -177.14(12) no
    C6 Mo1 C4 C3 . . . . -39.91(19) no
    C6 Mo1 C4 C5 . . . . 76.57(17) no
    C8 Mo1 C4 C3 . . . . 59.37(15) no
    C8 Mo1 C4 C5 . . . . 175.85(10) no
    C9 Mo1 C4 C3 . . . . -154.79(10) no
    C9 Mo1 C4 C5 . . . . -38.31(16) no
    C5 Mo1 C6 O1 . . . . 44.6(2) no
    C5 Mo1 C6 C7 . . . . -134.60(14) no
    C6 Mo1 C5 C1 . . . . -17.96(16) no
    C6 Mo1 C5 C4 . . . . -133.81(10) no
    C8 Mo1 C5 C1 . . . . 107.1(3) no
    C8 Mo1 C5 C4 . . . . -8.7(3) no
    C9 Mo1 C5 C1 . . . . -94.80(12) no
    C9 Mo1 C5 C4 . . . . 149.35(12) no
    C8 Mo1 C6 O1 . . . . -114.64(18) no
    C8 Mo1 C6 C7 . . . . 66.12(15) no
    C9 Mo1 C6 O1 . . . . 132.15(18) no
    C9 Mo1 C6 C7 . . . . -47.08(14) no
    Mo1 P1 C11 C12 . . . . 83.56(16) no
    Mo1 P1 C11 C16 . . . . -91.91(15) no
    Mo1 P1 C17 C18 . . . . -9.41(18) no
    Mo1 P1 C17 C22 . . . . 173.40(10) no
    C10 P1 C11 C12 . . . . -40.92(18) no
    C10 P1 C11 C16 . . . . 143.61(15) no
    C10 P1 C17 C18 . . . . 117.05(16) no
    C10 P1 C17 C22 . . . . -60.14(17) no
    C11 P1 C17 C18 . . . . -135.02(15) no
    C11 P1 C17 C22 . . . . 47.78(17) no
    C17 P1 C11 C12 . . . . -147.13(15) no
    C17 P1 C11 C16 . . . . 37.40(18) no
    Mo1 C1 C2 Mo1 . . . .  0.0 no
    Mo1 C1 C2 C3 . . . . -65.93(16) no
    Mo1 C1 C5 Mo1 . . . . 0.0 no
    Mo1 C1 C5 C4 . . . . 65.15(14) no
    C2 C1 C5 Mo1 . . . . -65.80(18) no
    C2 C1 C5 C4 . . . . -0.6(3) no
    C5 C1 C2 Mo1 . . . . 65.84(19) no
    C5 C1 C2 C3 . . . . -0.1(3) no
    Mo1 C2 C3 Mo1 . . . . 0.0 no
    Mo1 C2 C3 C4 . . . . -62.93(15) no
    C1 C2 C3 Mo1 . . . . 63.71(19) no
    C1 C2 C3 C4 . . . . 0.8(3) no
    Mo1 C3 C4 Mo1 . . . .  0.0 no
    Mo1 C3 C4 C5 . . . . -63.53(13) no
    C2 C3 C4 Mo1 . . . . 62.35(18) no
    C2 C3 C4 C5 . . . . -1.2(3) no
    Mo1 C4 C5 Mo1 . . . .  0.0 no
    Mo1 C4 C5 C1 . . . . -63.81(14) no
    C3 C4 C5 Mo1 . . . . 64.94(17) no
    C3 C4 C5 C1 . . . . 1.1(3) no
    P1 C11 C12 C13 . . . . -174.91(15) no
    P1 C11 C16 C15 . . . . 175.00(15) no
    C12 C11 C16 C15 . . . . -0.6(4) no
    C16 C11 C12 C13 . . . . 0.6(4) no
    C11 C12 C13 C14 . . . . -0.3(4) no
    C12 C13 C14 C15 . . . . -0.1(5) no
    C13 C14 C15 C16 . . . . 0.2(5) no
    C14 C15 C16 C11 . . . . 0.2(5) no
    P1 C17 C18 C19 . . . . -176.91(13) no
    P1 C17 C22 C21 . . . . 177.60(15) no
    C18 C17 C22 C21 . . . . 0.3(4) no
    C22 C17 C18 C19 . . . . 0.3(3) no
    C17 C18 C19 C20 . . . . -0.5(4) no
    C18 C19 C20 C21 . . . . 0.1(4) no
    C19 C20 C21 C22 . . . . 0.6(4) no
    C20 C21 C22 C17 . . . . -0.8(4) no
loop_
    _geom_hbond_atom_site_label_D
    _geom_hbond_atom_site_label_H
    _geom_hbond_atom_site_label_A
    _geom_hbond_site_symmetry_A
    _geom_hbond_distance_DH
    _geom_hbond_distance_HA
    _geom_hbond_distance_DA
    _geom_hbond_angle_DHA
    C10 H10A O1 2 0.98 2.41 3.346(3) 158.8
    C16 H16 O2 6_455 0.95 2.42 3.256(3) 146.6
    C3 H3 O1 5 1.00 2.45 3.390(4) 155.7
_iucr_refine_instructions_details
;
TITL User-defined
CELL  0.71075 11.48230 17.64770 20.77090 90.000 90.000 90.000
ZERR  8 0.00620 0.01010 0.01120 0.000 0.000 0.000
LATT 1
SYMM .50-X, .50+Y,    +Z
SYMM    +X, .50-Y, .50+Z
SYMM .50-X,    -Y, .50+Z
SFAC MO P O C H
UNIT 8 8 24 176 168
SHEL 99999.000000 0.000000
L.S. 20
FMAP 2
PLAN -10
WPDB -2
EQIV $1 0.5-x, 0.5+y, z
EQIV $2 -0.5+x, 0.5-y, -z
EQIV $3 -x, -y, -z
HTAB C10 O1_$1
HTAB C16 O2_$2
HTAB C3 O1_$3
MPLA 5 C1 C2 C3 C4 C5
MPLA 6 C17_$2 C18_$2 C19_$2 C20_$2 C21_$2 C22_$2
TEMP -80.0
ACTA
SIZE 0.440 0.240 0.240
WGHT    0.028900    2.956300
FVAR       0.33603
MO1   1    0.060442    0.126963    0.104324    11.00000    0.02136    0.02484 =
         0.02077   -0.00097    0.00309   -0.00183
P1    2    0.108785    0.262296    0.093715    11.00000    0.02278    0.02536 =
         0.02107    0.00072   -0.00052    0.00070
O1    3    0.130787   -0.039334    0.118718    11.00000    0.06252    0.02785 =
         0.04175    0.00233   -0.00401    0.00075
O2    3    0.262190    0.117590    0.003627    11.00000    0.05376    0.06668 =
         0.05080    0.00567    0.03151    0.00670
O3    3    0.165799    0.160630    0.239972    11.00000    0.07039    0.05853 =
         0.02671    0.00097   -0.01368    0.00024
C1    4   -0.105093    0.065007    0.141813    11.00000    0.03258    0.05550 =
         0.05347    0.00972    0.00532   -0.01858
AFIX  13
H1    5   -0.110014    0.032558    0.181189    11.00000   -1.20000
AFIX   0
C2    4   -0.085621    0.039019    0.077574    11.00000    0.02820    0.04337 =
         0.07343   -0.01668   -0.00245   -0.01206
AFIX  13
H2    5   -0.072205   -0.014844    0.064590    11.00000   -1.20000
AFIX   0
C3    4   -0.101792    0.099978    0.035292    11.00000    0.02860    0.06164 =
         0.04035   -0.01113   -0.00521   -0.00735
AFIX  13
H3    5   -0.099796    0.097413   -0.012790    11.00000   -1.20000
AFIX   0
C4    4   -0.129739    0.164380    0.072470    11.00000    0.01754    0.04979 =
         0.05288   -0.00219   -0.00435   -0.00046
AFIX  13
H4    5   -0.151714    0.215234    0.055051    11.00000   -1.20000
AFIX   0
C5    4   -0.133235    0.142852    0.138047    11.00000    0.02218    0.05827 =
         0.04941   -0.01130    0.01175   -0.00557
AFIX  13
H5    5   -0.159977    0.175360    0.174605    11.00000   -1.20000
AFIX   0
C6    4    0.170312    0.024141    0.125140    11.00000    0.04076    0.02886 =
         0.02573    0.00232    0.00729    0.00307
C7    4    0.296202    0.029987    0.148551    11.00000    0.03686    0.04083 =
         0.06927    0.00963   -0.00166    0.00890
AFIX 137
H7A   5    0.330249   -0.020839    0.151203    11.00000   -1.20000
H7B   5    0.297733    0.053728    0.191195    11.00000   -1.20000
H7C   5    0.341334    0.060821    0.118264    11.00000   -1.20000
AFIX   0
C8    4    0.189567    0.122490    0.041707    11.00000    0.03199    0.03133 =
         0.03419    0.00343    0.00521    0.00108
C9    4    0.131665    0.148719    0.188409    11.00000    0.03393    0.03012 =
         0.02842    0.00258    0.00154    0.00116
C10   4    0.259896    0.285025    0.113655    11.00000    0.02643    0.03249 =
         0.04154    0.00407   -0.00561   -0.00553
AFIX 137
H10A  5    0.271733    0.339896    0.110520    11.00000   -1.20000
H10B  5    0.312096    0.259138    0.083496    11.00000   -1.20000
H10C  5    0.276853    0.268225    0.157638    11.00000   -1.20000
AFIX   0
C11   4    0.022258    0.323330    0.146965    11.00000    0.03404    0.02648 =
         0.02573   -0.00070    0.00162    0.00193
C12   4    0.054415    0.334882    0.211345    11.00000    0.05212    0.03539 =
         0.03031   -0.00448   -0.00403    0.00540
AFIX  43
H12   5    0.125345    0.314262    0.227076    11.00000   -1.20000
AFIX   0
C13   4   -0.017240    0.376476    0.252321    11.00000    0.08002    0.05304 =
         0.03036   -0.01186    0.00231    0.01173
AFIX  43
H13   5    0.004714    0.383972    0.295956    11.00000   -1.20000
AFIX   0
C14   4   -0.120645    0.406963    0.229461    11.00000    0.07696    0.06425 =
         0.04657   -0.01578    0.01536    0.02374
AFIX  43
H14   5   -0.169387    0.435233    0.257550    11.00000   -1.20000
AFIX   0
C15   4   -0.153050    0.396408    0.166069    11.00000    0.05366    0.06839 =
         0.05000   -0.00577    0.00593    0.02999
AFIX  43
H15   5   -0.223811    0.417435    0.150496    11.00000   -1.20000
AFIX   0
C16   4   -0.081383    0.354724    0.125014    11.00000    0.03979    0.04898 =
         0.03207   -0.00457    0.00034    0.01468
AFIX  43
H16   5   -0.103761    0.347690    0.081389    11.00000   -1.20000
AFIX   0
C17   4    0.090861    0.308553    0.014776    11.00000    0.02442    0.03522 =
         0.02382    0.00512    0.00338    0.00361
C18   4    0.067053    0.266644   -0.040634    11.00000    0.03067    0.04439 =
         0.02701    0.00356   -0.00142   -0.00099
AFIX  43
H18   5    0.055967    0.213400   -0.037834    11.00000   -1.20000
AFIX   0
C19   4    0.059486    0.303145   -0.100496    11.00000    0.03428    0.06880 =
         0.02591    0.00488   -0.00270   -0.00190
AFIX  43
H19   5    0.043879    0.274413   -0.138199    11.00000   -1.20000
AFIX   0
C20   4    0.074587    0.380563   -0.104916    11.00000    0.03214    0.06823 =
         0.03635    0.02565    0.00430    0.00974
AFIX  43
H20   5    0.069284    0.404933   -0.145593    11.00000   -1.20000
AFIX   0
C21   4    0.097422    0.422704   -0.050236    11.00000    0.04185    0.04438 =
         0.04625    0.01847    0.00937    0.01081
AFIX  43
H21   5    0.107089    0.476047   -0.053276    11.00000   -1.20000
AFIX   0
C22   4    0.106244    0.386832    0.009359    11.00000    0.04553    0.03418 =
         0.03396    0.00507    0.00466    0.00493
AFIX  43
H22   5    0.122904    0.415940    0.046715    11.00000   -1.20000
HKLF 4
REM  User-defined
REM R1 =  0.0318 for   4311 Fo > 4sig(Fo)  and  0.0361 for all   4809 data
REM    246 parameters refined using      0 restraints
END
WGHT      0.0289      2.9560
REM Highest difference peak  0.629,  deepest hole -0.674,  1-sigma level  0.061
Q1    1  -0.0151  0.1292  0.1027  11.00000  0.05    0.63
Q2    1   0.1356  0.1293  0.1046  11.00000  0.05    0.53
Q3    1   0.1906  0.2735  0.0975  11.00000  0.05    0.42
Q4    1   0.0566  0.1930  0.0984  11.00000  0.05    0.29
Q5    1   0.1082  0.2095  0.1002  11.00000  0.05    0.28
Q6    1   0.1387  0.0649  0.1201  11.00000  0.05    0.27
Q7    1   0.3351  0.0832  0.1523  11.00000  0.05    0.26
Q8    1  -0.1012  0.1067  0.1467  11.00000  0.05    0.24
Q9    1   0.0734  0.3031  0.1284  11.00000  0.05    0.24
Q10   1   0.1303  0.1198  0.0475  11.00000  0.05    0.24
;
