# Supplementary material for: trans-Acetyl­dicarbon­yl(η5-cyclo­penta­dien­yl)(methyl­diphenyl­phosphane)molybdenum(II)
Source: Acta Crystallogr Sect E Struct Rep Online. 2012 Aug 8;68(Pt 9):m1158–9. doi: 10.1107/S1600536812034307 (PMC3435585; doi:10.1107/S1600536812034307)
Supplement: Supplementary file 3 [file e-68-m1158-Isup3.hkl]

# 
# h,k,l, Fc-squared, Fo-squared, sigma(Fo-squared) and status flag 
# 
data_I
_shelx_title ' User-defined' 
_shelx_refln_list_code          4 
_shelx_F_calc_maximum      326.05 
_exptl_crystal_F_000      1872.00 
_reflns_d_resolution_high  0.7700 
 
loop_ 
 _symmetry_equiv_pos_as_xyz 
 'x, y, z' 
 '-x+1/2, y+1/2, z' 
 'x, -y+1/2, z+1/2' 
 '-x+1/2, -y, z+1/2' 
 '-x, -y, -z' 
 'x-1/2, -y-1/2, -z' 
 '-x, y-1/2, -z-1/2' 
 'x-1/2, y, -z-1/2' 
 
_cell_length_a    11.4823 
_cell_length_b    17.6477 
_cell_length_c    20.7709 
_cell_angle_alpha  90.000 
_cell_angle_beta   90.000 
_cell_angle_gamma  90.000 
 
_shelx_F_squared_multiplier     1.000 
 
loop_ 
 _refln_index_h 
 _refln_index_k 
 _refln_index_l 
 _refln_F_squared_calc 
 _refln_F_squared_meas 
 _refln_F_squared_sigma 
 _refln_observed_status 
   2   0   0    81084.93    71407.80    619.86 o 
   4   0   0    98201.80    87254.45   1750.59 o 
   6   0   0    69299.59    66598.25   1046.64 o 
   8   0   0     9810.25    10100.15    247.01 o 
  10   0   0     3100.76     3442.29    251.87 o 
  12   0   0      215.59      370.61     56.07 o 
  14   0   0      429.53      661.18     86.53 o 
   2   1   0    90429.45    72548.98    860.98 o 
   4   1   0   104152.06    93523.55   1253.02 o 
   6   1   0    16105.92    16021.83    153.33 o 
   8   1   0       43.99       70.00     24.25 o 
  10   1   0     6639.96     6904.18    156.40 o 
  12   1   0     1071.11     1128.67     64.62 o 
  14   1   0     2602.52     2820.42    120.39 o 
   2   2   0    10095.93     9515.19     67.16 o 
   4   2   0      692.50      713.43     13.23 o 
   6   2   0     3494.00     3676.69    116.51 o 
   8   2   0      357.36      426.10     61.24 o 
  10   2   0       69.43      167.39     67.58 o 
  12   2   0      133.89      430.99    159.81 o 
  14   2   0      207.83      465.30     55.49 o 
   2   3   0    15098.12    15641.37    186.73 o 
   4   3   0     4515.36     3958.98     40.09 o 
   6   3   0    30179.46    28944.43    247.05 o 
   8   3   0     3025.05     2994.65     75.56 o 
  10   3   0     7424.27     7377.89    169.61 o 
  12   3   0     7832.05     8296.68    219.92 o 
  14   3   0     1441.42     1662.11    115.47 o 
   2   4   0    43376.12    39381.20    248.81 o 
   4   4   0        6.21       39.58     14.20 o 
   6   4   0     8804.87     8719.98     93.78 o 
   8   4   0    19750.20    18837.10    200.71 o 
  10   4   0    14679.04    14715.61    289.25 o 
  12   4   0      161.99      496.35     80.28 o 
  14   4   0     3708.76     3947.96    154.43 o 
   2   5   0    25241.91    25827.52    248.88 o 
   4   5   0    12386.13    12445.81    115.61 o 
   6   5   0    24603.16    24401.43    234.92 o 
   8   5   0     1365.75     1550.91    111.07 o 
  10   5   0     5003.00     5180.97    136.36 o 
  12   5   0     6203.87     6649.70    186.14 o 
  14   5   0     1480.85     1877.58     99.77 o 
   0   6   0        7.19       74.57     10.61 o 
   2   6   0      139.00      156.90     10.01 o 
   4   6   0     3343.40     3785.93    151.56 o 
   6   6   0     7030.35     7422.04     93.26 o 
   8   6   0     2685.64     2607.17     52.77 o 
  10   6   0     3771.20     3903.87    112.57 o 
  12   6   0       46.51      154.12     49.03 o 
  14   6   0     1117.36     1040.85     78.92 o 
   2   7   0    28864.24    29621.47    375.98 o 
   4   7   0    25896.58    26361.92    593.83 o 
   6   7   0      324.35      330.90     19.43 o 
   8   7   0     4282.30     4419.71     77.70 o 
  10   7   0     1438.76     1538.27     64.67 o 
  12   7   0     1119.20     1095.04     62.73 o 
  14   7   0     2774.89     2936.19    132.33 o 
   0   8   0    91974.15    84315.07   1419.85 o 
   2   8   0    13487.52    12738.99    217.30 o 
   4   8   0        6.16        6.22      8.09 o 
   6   8   0    13642.47    13463.78    161.03 o 
   8   8   0    14050.59    14300.38    190.46 o 
  10   8   0     4760.08     4899.48    130.73 o 
  12   8   0      312.85      310.88     48.84 o 
   2   9   0    15361.68    14145.47    287.10 o 
   4   9   0    10884.26    10189.74    122.79 o 
   6   9   0     2170.60     2261.76     52.41 o 
   8   9   0      147.74      247.65     32.60 o 
  10   9   0     1609.40     1625.86     68.49 o 
  12   9   0     1921.58     2040.07     91.80 o 
   0  10   0     8507.49     7962.41    130.47 o 
   2  10   0      591.14      526.27     18.76 o 
   4  10   0     5543.50     5510.58    130.33 o 
   6  10   0       19.14       12.26      9.43 o 
   8  10   0       13.98       43.42     14.89 o 
  10  10   0       13.47       17.57     20.25 o 
  12  10   0      658.05      591.08     55.45 o 
   2  11   0     1812.69     1920.13     36.64 o 
   4  11   0     9107.91     9493.41    129.00 o 
   6  11   0     4360.31     4525.35     84.15 o 
   8  11   0       76.54       64.69     16.15 o 
  10  11   0     3920.72     3917.51    117.01 o 
  12  11   0     2260.87     2277.99    100.34 o 
   0  12   0    28152.75    28193.36    427.75 o 
   2  12   0     5797.07     5839.99     84.82 o 
   4  12   0     3148.63     3056.50     58.62 o 
   6  12   0     7098.03     7278.69    131.49 o 
   8  12   0    16548.43    16637.54    262.53 o 
  10  12   0     5994.47     5733.69    153.49 o 
  12  12   0       67.61       58.00     27.51 o 
   2  13   0     1936.28     2019.54     65.53 o 
   4  13   0     6899.57     6947.31    111.41 o 
   6  13   0     5151.82     5092.68     95.29 o 
   8  13   0      210.64      201.77     21.97 o 
  10  13   0     1958.87     1921.56     87.50 o 
  12  13   0     4470.52     4237.67    186.28 o 
   0  14   0     2092.70     2539.91    349.00 o 
   2  14   0       30.94       93.86     28.91 o 
   4  14   0      671.84      611.49     28.42 o 
   6  14   0      214.55      207.33     23.21 o 
   8  14   0      233.11      230.22     26.03 o 
  10  14   0     1086.01     1086.50     59.81 o 
   2  15   0     4124.82     3808.20     77.82 o 
   4  15   0     7489.42     7207.02    127.25 o 
   6  15   0     1725.18     1722.76     52.91 o 
   8  15   0      479.67      431.46     29.98 o 
  10  15   0      340.20      334.49     49.77 o 
   0  16   0     8673.16     8311.57    185.99 o 
   2  16   0    10445.48    10317.64    164.72 o 
   4  16   0      461.36      426.32     25.96 o 
   6  16   0     4930.04     4924.76    122.09 o 
   8  16   0     6920.04     6871.54    171.69 o 
  10  16   0      953.13      984.03     99.68 o 
   2  17   0     9444.36     9046.94    158.23 o 
   4  17   0     6501.30     6365.45    139.18 o 
   6  17   0     1235.40     1173.60     59.96 o 
   8  17   0       71.71       63.94     23.80 o 
   0  18   0      562.96      520.09     42.69 o 
   2  18   0      317.69      300.41     27.84 o 
   4  18   0      231.24      225.41     38.23 o 
   6  18   0      171.34      124.77     25.94 o 
   8  18   0      454.20      556.95     56.63 o 
   2  19   0     3059.32     2883.40    101.94 o 
   4  19   0     2229.09     2072.93     74.84 o 
   6  19   0      918.52      916.76     62.57 o 
   8  19   0       13.45        8.71     33.46 o 
   0  20   0     8377.68     7687.09    297.65 o 
   2  20   0     2705.23     2539.93     96.34 o 
   4  20   0      688.07      563.33     65.70 o 
   6  20   0     1111.19     1139.21     92.28 o 
   2  21   0     1131.50     1074.39     80.51 o 
   4  21   0     3671.15     3488.44    178.75 o 
   0  22   0       96.81      318.91    104.95 o 
   2  22   0      623.59      446.50    361.29 o 
   4  22   0        6.47      -14.17     49.51 o 
   2   1   1    31653.34    29757.32    171.93 o 
   3   1   1       44.29       70.06      8.48 o 
   4   1   1     5424.12     4787.71     69.07 o 
   5   1   1     2363.00     2402.21     28.30 o 
   6   1   1     1672.88     1407.88     23.28 o 
   7   1   1     1756.13     1585.65     22.26 o 
   8   1   1     1360.29     1250.01     32.62 o 
   9   1   1     6101.05     6131.07     92.11 o 
  10   1   1     2117.74     2116.23     51.54 o 
  11   1   1     1057.77     1392.53    117.76 o 
  12   1   1     2779.15     2879.60     73.67 o 
  13   1   1        3.36      222.98     89.50 o 
  14   1   1      462.85      525.19     39.13 o 
   1   2   1      367.15      439.44      5.35 o 
   2   2   1     1292.23     1265.50     16.27 o 
   3   2   1     5839.65     6665.69     88.15 o 
   4   2   1     6868.35     7463.94     53.64 o 
   5   2   1    28602.58    25765.87    148.10 o 
   6   2   1     5641.84     5402.42     62.31 o 
   7   2   1    18732.04    18345.91    157.48 o 
   8   2   1    12146.81    11683.60    135.69 o 
   9   2   1      623.52      680.71     28.17 o 
  10   2   1     3325.57     3377.89     70.42 o 
  11   2   1     9083.33     9387.59    152.48 o 
  12   2   1      245.21      382.08     32.10 o 
  13   2   1     5144.36     5265.73    117.50 o 
  14   2   1     1063.27     1179.54     55.40 o 
   1   3   1       15.16       25.07      3.31 o 
   2   3   1    18529.96    18049.61    183.11 o 
   3   3   1        9.34        3.23      2.65 o 
   4   3   1     6574.15     6290.39     48.20 o 
   5   3   1     1173.99     1269.17     20.40 o 
   6   3   1     9297.02     8999.40     63.51 o 
   7   3   1     1786.52     1570.47     22.26 o 
   8   3   1      174.81      247.03     16.08 o 
   9   3   1     4967.94     5096.59     83.60 o 
  10   3   1     3446.51     3464.43     72.04 o 
  11   3   1     3552.74     3571.52     82.30 o 
  12   3   1     2460.19     2506.71     70.76 o 
  13   3   1       28.49      217.61     75.71 o 
  14   3   1      453.46      538.95     41.48 o 
   0   4   1      499.84      502.53     23.56 o 
   1   4   1     2663.01     2650.19     52.23 o 
   2   4   1     1271.54     1371.14     22.48 o 
   3   4   1     4203.01     4200.70     29.38 o 
   4   4   1     4610.29     4909.39     41.34 o 
   5   4   1      553.21      634.24     20.31 o 
   6   4   1     3177.57     3190.67     31.44 o 
   7   4   1      668.82      702.08     14.51 o 
   8   4   1       90.21      174.09     18.56 o 
   9   4   1      499.30      506.94     26.14 o 
  10   4   1     1230.53     1464.47    104.00 o 
  11   4   1       10.99        2.70     12.06 o 
  12   4   1      173.67      242.69     26.64 o 
  13   4   1       35.73       20.68     18.10 o 
  14   4   1      290.91      375.06     36.98 o 
   1   5   1    24670.39    24089.36    131.26 o 
   2   5   1    19201.67    19078.29    101.22 o 
   3   5   1     8496.67     8142.39     61.56 o 
   4   5   1    13508.84    13834.44    110.08 o 
   5   5   1     2212.90     2174.45     42.97 o 
   6   5   1     2828.30     2784.99     30.66 o 
   7   5   1     8598.58     8588.56     73.72 o 
   8   5   1       10.61       40.81     15.53 o 
   9   5   1     3503.85     3601.81     59.35 o 
  10   5   1      461.36      499.12     30.06 o 
  11   5   1       89.25      238.63     55.11 o 
  12   5   1      729.93      805.63     40.97 o 
  13   5   1      116.44      200.97     27.74 o 
  14   5   1      512.26      612.85     43.83 o 
   0   6   1    19990.05    19535.90    210.06 o 
   1   6   1    40844.59    39847.58    250.14 o 
   2   6   1     4423.72     4188.44     38.68 o 
   3   6   1    37908.20    37687.85    212.00 o 
   4   6   1      941.70     1098.91     40.40 o 
   5   6   1    33923.36    33752.68    228.55 o 
   6   6   1     6555.68     6252.33     56.67 o 
   7   6   1      351.82      338.01     13.67 o 
   8   6   1     2154.99     2271.48     30.96 o 
   9   6   1      859.20      963.45     41.34 o 
  10   6   1     3805.99     3755.12     82.48 o 
  11   6   1     5506.11     5568.85    107.12 o 
  12   6   1      395.84      370.04     31.70 o 
  13   6   1     2297.01     2510.58     77.69 o 
  14   6   1      382.97      430.86     39.37 o 
   1   7   1    36112.33    35551.47    194.28 o 
   2   7   1    13296.39    13196.73     86.21 o 
   3   7   1      229.10      240.84     21.38 o 
   4   7   1     7258.75     7028.11     58.54 o 
   5   7   1     4397.97     4414.70     43.13 o 
   6   7   1     1554.06     1530.43     23.90 o 
   7   7   1     3789.55     3917.87     42.88 o 
   8   7   1        2.81       29.71     12.43 o 
   9   7   1     4857.85     5062.81     71.60 o 
  10   7   1     1608.35     1698.33     50.15 o 
  11   7   1      968.64      943.16     39.34 o 
  12   7   1      363.52      413.69     31.37 o 
  13   7   1       43.54       85.83     23.16 o 
  14   7   1      419.09      388.17     39.44 o 
   0   8   1    13094.14    13424.44    193.71 o 
   1   8   1     2974.47     3174.49     51.55 o 
   2   8   1     5569.67     6092.97     96.72 o 
   3   8   1     3650.64     3643.29     44.60 o 
   4   8   1     2536.32     2512.98     29.48 o 
   5   8   1     1404.16     1469.95     22.57 o 
   6   8   1      602.76      593.70     20.76 o 
   7   8   1      570.09      524.54     15.39 o 
   8   8   1      523.59      507.67     17.90 o 
   9   8   1     1288.12     1262.65     30.02 o 
  10   8   1        9.94       50.60     16.29 o 
  11   8   1       22.51       15.31     14.29 o 
  12   8   1       57.67       61.56     19.18 o 
  13   8   1      159.46      141.11     25.66 o 
   1   9   1      795.55      623.47     54.06 o 
   2   9   1     3595.50     3553.74     37.82 o 
   3   9   1     5875.04     6352.31     69.90 o 
   4   9   1     9002.51     9562.53     81.85 o 
   5   9   1     1943.45     2134.42     29.70 o 
   6   9   1     6740.40     6608.74     68.76 o 
   7   9   1     4582.67     4529.60     55.86 o 
   8   9   1      244.10      307.01     36.02 o 
   9   9   1     5799.83     5820.90     79.89 o 
  10   9   1      788.76      809.64     36.62 o 
  11   9   1      203.41      213.37     23.47 o 
  12   9   1     1670.60     1765.28     59.86 o 
  13   9   1      146.66      202.34     29.20 o 
   0  10   1     9579.43     9483.46    123.06 o 
   1  10   1     4732.91     4705.13     43.44 o 
   2  10   1     7559.57     7420.12     65.11 o 
   3  10   1     5289.89     4882.07     48.73 o 
   4  10   1     1103.17     1244.22     31.70 o 
   5  10   1    13803.76    13903.81    128.72 o 
   6  10   1     2582.72     2585.97     37.32 o 
   7  10   1     7638.89     7741.87     87.47 o 
   8  10   1    11238.84    11322.84    122.82 o 
   9  10   1      580.62      666.26     53.04 o 
  10  10   1     2786.90     2742.66     65.30 o 
  11  10   1     3403.02     3574.64     84.25 o 
  12  10   1       56.40       44.30     19.10 o 
  13  10   1     2557.36     2598.89     79.95 o 
   1  11   1    11854.75    11915.19    117.35 o 
   2  11   1     1992.29     2008.95     27.64 o 
   3  11   1     1334.15     1226.96     26.88 o 
   4  11   1     6560.01     6564.92     84.95 o 
   5  11   1       47.10       70.03      9.88 o 
   6  11   1     6114.00     6034.10     71.75 o 
   7  11   1     3121.84     2991.22     46.32 o 
   8  11   1      767.04      752.92     24.02 o 
   9  11   1     5318.75     5233.17     78.72 o 
  10  11   1      685.83      696.56     35.56 o 
  11  11   1     1016.30     1059.15     46.50 o 
  12  11   1     2011.19     1886.66     65.78 o 
  13  11   1      324.04      309.89     48.05 o 
   0  12   1      352.01      440.40     19.84 o 
   1  12   1      960.74     1096.18     38.29 o 
   2  12   1      297.98      310.59     12.64 o 
   3  12   1      939.25      986.11     21.32 o 
   4  12   1      110.77      138.34     10.68 o 
   5  12   1      960.87     1033.68     43.02 o 
   6  12   1      618.75      676.77     27.92 o 
   7  12   1      444.63      434.76     18.96 o 
   8  12   1       97.31      137.77     16.03 o 
   9  12   1       98.77       98.84     13.75 o 
  10  12   1      534.65      557.12     33.95 o 
  11  12   1      244.87      207.37     25.66 o 
  12  12   1       88.44       69.46     20.14 o 
   1  13   1     8287.81     8260.71     82.08 o 
   2  13   1     3005.46     3071.70     41.06 o 
   3  13   1      139.96      143.24     12.99 o 
   4  13   1     3771.31     3689.54     49.66 o 
   5  13   1     2635.48     2591.61     45.14 o 
   6  13   1      173.05      174.70     13.86 o 
   7  13   1     2275.40     2221.38     41.87 o 
   8  13   1       26.42       16.86     10.14 o 
   9  13   1      931.07      900.99     30.84 o 
  10  13   1      142.24      172.56     21.72 o 
  11  13   1        3.09        9.40     14.59 o 
  12  13   1      367.62      389.94     43.10 o 
   0  14   1     8532.96     8200.68    115.98 o 
   1  14   1     4214.50     4185.40     55.94 o 
   2  14   1     5454.04     5429.08     65.85 o 
   3  14   1     9702.95     9762.96    101.70 o 
   4  14   1      126.44      157.75     15.62 o 
   5  14   1     7159.69     7036.08     91.05 o 
   6  14   1     5949.28     5863.18     78.73 o 
   7  14   1      371.01      374.68     19.30 o 
   8  14   1     2672.59     2529.75     45.05 o 
   9  14   1      237.73      216.32     18.02 o 
  10  14   1      592.54      625.52     37.80 o 
  11  14   1      952.00     1018.61     63.41 o 
   1  15   1     7373.57     7368.80     82.93 o 
   2  15   1     2507.57     2518.50     42.02 o 
   3  15   1      830.03      709.75     21.72 o 
   4  15   1     7563.62     7483.69     90.99 o 
   5  15   1      640.44      640.65     22.60 o 
   6  15   1     2824.87     2758.49     49.37 o 
   7  15   1     2582.30     2522.10     49.57 o 
   8  15   1       96.68      161.04     19.71 o 
   9  15   1     1203.75     1147.61     38.12 o 
  10  15   1      268.85      274.31     34.01 o 
  11  15   1      492.86      473.59     48.70 o 
   0  16   1     3362.96     3259.93     70.55 o 
   1  16   1     1228.17     1231.33     29.21 o 
   2  16   1      426.42      447.74     19.81 o 
   3  16   1     4620.29     4600.84     73.65 o 
   4  16   1      436.45      391.87     21.11 o 
   5  16   1       33.29       64.79     13.54 o 
   6  16   1        0.97       12.66     10.82 o 
   7  16   1      219.08      227.60     20.69 o 
   8  16   1       90.71      133.73     19.01 o 
   9  16   1       25.76       30.24     18.48 o 
  10  16   1       24.56       21.44     22.74 o 
   1  17   1        6.82       70.01     18.44 o 
   2  17   1      166.27      195.70     16.68 o 
   3  17   1      784.53      770.80     25.64 o 
   4  17   1      299.48      348.66     20.27 o 
   5  17   1      287.61      250.13     21.73 o 
   6  17   1     1959.55     1934.22     51.22 o 
   7  17   1     1547.35     1567.78     48.90 o 
   8  17   1       24.58       17.00     13.74 o 
   9  17   1     1992.43     2027.63     88.77 o 
   0  18   1     1721.30     1616.90     56.79 o 
   1  18   1      533.98      510.83     22.97 o 
   2  18   1      712.32      678.87     26.51 o 
   3  18   1      729.21      786.12     28.07 o 
   4  18   1       43.98       42.90     12.98 o 
   5  18   1     3818.08     3782.03     74.11 o 
   6  18   1     1193.92     1100.29     41.51 o 
   7  18   1     1978.82     1951.86     59.17 o 
   8  18   1     2413.64     2329.50     73.77 o 
   9  18   1      104.63      131.80     37.62 o 
   1  19   1      595.94      618.21     30.03 o 
   2  19   1      178.38      243.49     21.97 o 
   3  19   1      868.73      885.05     35.68 o 
   4  19   1     2071.73     2001.93     59.37 o 
   5  19   1      191.88      186.16     24.35 o 
   6  19   1     1806.29     1733.75     59.45 o 
   7  19   1     1144.01     1172.71     55.16 o 
   8  19   1      120.69      115.68     30.06 o 
   0  20   1       12.64      151.73     49.30 o 
   1  20   1      128.04      133.73     21.53 o 
   2  20   1       33.68       46.33     17.44 o 
   3  20   1      154.22      185.22     27.56 o 
   4  20   1      668.31      689.52     42.90 o 
   5  20   1      324.98      416.78     41.72 o 
   6  20   1       10.26       11.28     19.84 o 
   7  20   1      407.46      415.20     41.31 o 
   1  21   1     1827.69     1867.84     72.67 o 
   2  21   1      446.79      510.86     38.24 o 
   3  21   1        2.14       -0.93     14.48 o 
   4  21   1      252.49      353.13     43.23 o 
   5  21   1      410.99      408.46     54.73 o 
   0  22   1     1622.16     1384.50    927.37 o 
   1  22   1      831.19      855.53     62.59 o 
   2  22   1      519.58      555.04     53.80 o 
   3  22   1     2941.45     3209.20    149.55 o 
   4  22   1      129.21      159.12     54.76 o 
   2   0   2     2441.92     2322.10     16.73 o 
   3   0   2     1774.26     1458.56     32.58 o 
   4   0   2     3477.84     3663.26     43.78 o 
   5   0   2    24020.73    22786.52    211.95 o 
   6   0   2    38157.52    38126.81    434.48 o 
   7   0   2     7692.53     8030.94    104.52 o 
   8   0   2     1071.15     1206.45     95.59 o 
   9   0   2       74.51      240.62     79.05 o 
  10   0   2      324.44      368.46     34.99 o 
  11   0   2     1720.70     1878.83     76.35 o 
  12   0   2      102.47      274.09     79.75 o 
  13   0   2     3222.73     3392.40    123.47 o 
  14   0   2       37.36       56.01     30.37 o 
   2   1   2    10981.17    11056.50     88.92 o 
   3   1   2     1660.77     1747.97     19.55 o 
   4   1   2    14855.63    15048.24    101.90 o 
   5   1   2    20267.04    20807.01    158.22 o 
   6   1   2      304.29      325.81     27.15 o 
   7   1   2     1621.57     1462.09     23.29 o 
   8   1   2     1288.40     1294.67     23.79 o 
   9   1   2     1247.06     1295.25     36.14 o 
  10   1   2      724.23      734.79     31.94 o 
  11   1   2      689.89      717.03     34.63 o 
  12   1   2       14.27       80.87     22.64 o 
  13   1   2      479.93      653.56     40.39 o 
  14   1   2      118.31      193.68     28.66 o 
   0   2   2     2988.21     2980.54     12.54 o 
   1   2   2      707.39      677.20      5.15 o 
   2   2   2       97.87      119.25      5.69 o 
   3   2   2     4706.25     4676.99     40.78 o 
   4   2   2      397.35      489.13     14.30 o 
   5   2   2     2106.18     2565.76     55.26 o 
   6   2   2      746.54      886.91     13.80 o 
   7   2   2     8902.37     8358.85     77.35 o 
   8   2   2        7.02       40.15     12.86 o 
   9   2   2       13.28       39.13     13.57 o 
  10   2   2      115.49      229.07     22.53 o 
  11   2   2     1165.81     1275.25     51.75 o 
  12   2   2       36.44       70.12     20.40 o 
  13   2   2     1290.05     1242.95     53.62 o 
  14   2   2        5.46       22.54     19.13 o 
   1   3   2    34583.01    33151.02    160.88 o 
   2   3   2     2315.91     2406.22     70.12 o 
   3   3   2     3286.27     3112.97     28.99 o 
   4   3   2      146.64      196.05      8.53 o 
   5   3   2       74.11      165.77     24.38 o 
   6   3   2      535.32      471.31     20.25 o 
   7   3   2    12405.21    11772.30    139.46 o 
   8   3   2      864.98      917.99     31.97 o 
   9   3   2    16835.31    16049.71    176.16 o 
  10   3   2       94.26      147.22     20.79 o 
  11   3   2     2283.88     2442.73     65.88 o 
  12   3   2      145.21      216.73     27.29 o 
  13   3   2     1327.87     1781.23    103.49 o 
  14   3   2      214.32      292.19     33.68 o 
   0   4   2       19.60       51.27     12.18 o 
   1   4   2     8996.29     9332.20     95.44 o 
   2   4   2     3543.17     3759.88     34.74 o 
   3   4   2    16568.26    16007.31    125.78 o 
   4   4   2     2185.76     2270.16     37.82 o 
   5   4   2    61163.00    58280.05    442.36 o 
   6   4   2     4454.80     4514.40     39.35 o 
   7   4   2    21706.07    21831.35    167.99 o 
   8   4   2     1486.49     1481.07     28.52 o 
   9   4   2     1502.40     1484.35     34.90 o 
  10   4   2      139.04      151.40     19.97 o 
  11   4   2    12365.57    12787.33    200.82 o 
  12   4   2        3.89        8.97     14.40 o 
  13   4   2     7810.06     8370.25    165.37 o 
  14   4   2       15.76       35.13     20.17 o 
   1   5   2    54427.06    51704.05    370.52 o 
   2   5   2     7249.65     7454.61     51.98 o 
   3   5   2     1056.83     1011.55     20.44 o 
   4   5   2     1282.79     1217.52     16.61 o 
   5   5   2       23.12       62.89     10.39 o 
   6   5   2     2574.76     2455.21     27.76 o 
   7   5   2     6664.87     6215.43     57.27 o 
   8   5   2       75.20       88.13      8.56 o 
   9   5   2    13590.74    13869.32    157.39 o 
  10   5   2      888.11      849.77     35.86 o 
  11   5   2     6066.07     6142.30    115.53 o 
  12   5   2      181.76      242.78     28.62 o 
  13   5   2      641.36      894.98     82.24 o 
  14   5   2        8.35       28.44     21.44 o 
   0   6   2    17705.69    17446.85    128.42 o 
   1   6   2      157.88      229.44     19.52 o 
   2   6   2       65.18      114.31     15.26 o 
   3   6   2       35.85       56.24      8.81 o 
   4   6   2      906.20      888.08     21.43 o 
   5   6   2      949.32     1038.27     16.92 o 
   6   6   2      297.74      330.20     12.12 o 
   7   6   2     3813.48     3693.06     40.61 o 
   8   6   2        3.30       46.50     12.56 o 
   9   6   2        1.24       52.34     26.34 o 
  10   6   2      106.05      137.96     19.88 o 
  11   6   2      462.61      556.70     36.24 o 
  12   6   2        5.31        6.02     13.81 o 
  13   6   2        7.20       38.83     18.69 o 
  14   6   2      134.64      177.69     29.94 o 
   1   7   2    16554.37    15343.63     91.23 o 
   2   7   2    18356.62    19532.10    127.90 o 
   3   7   2      434.45      524.17     25.34 o 
   4   7   2     2035.51     1935.16     34.44 o 
   5   7   2     4735.11     4627.95     44.24 o 
   6   7   2        0.80        4.80      5.51 o 
   7   7   2     4628.53     4531.61     50.14 o 
   8   7   2      397.47      396.39     13.76 o 
   9   7   2     1244.77     1241.39     31.53 o 
  10   7   2       54.25      105.00     24.93 o 
  11   7   2     1180.98     1136.68     43.65 o 
  12   7   2       70.57       79.09     20.00 o 
  13   7   2      255.79      282.58     32.85 o 
  14   7   2      369.00      387.56     37.65 o 
   0   8   2    13200.91    12772.56    118.40 o 
   1   8   2    12652.91    12872.45    192.05 o 
   2   8   2       49.67      149.06     24.07 o 
   3   8   2    39484.36    38082.67    240.36 o 
   4   8   2       17.85       35.14      6.18 o 
   5   8   2    17156.91    16610.70    134.79 o 
   6   8   2     2144.68     2156.17     29.67 o 
   7   8   2      385.14      441.35     16.33 o 
   8   8   2     1306.14     1285.93     26.00 o 
   9   8   2     2339.70     2297.78     46.19 o 
  10   8   2      263.58      252.86     27.91 o 
  11   8   2     2092.78     2120.44     59.63 o 
  12   8   2       88.10      101.58     20.93 o 
  13   8   2     3485.85     3626.66     98.00 o 
   1   9   2    36309.24    34663.22    215.05 o 
   2   9   2        1.01       17.40      5.12 o 
   3   9   2     1067.49      965.72     17.34 o 
   4   9   2     1025.10      924.93     18.59 o 
   5   9   2     8456.68     8231.09     79.71 o 
   6   9   2     1668.40     1744.49     29.03 o 
   7   9   2     9485.42     9495.47     97.61 o 
   8   9   2       52.93       76.97     11.38 o 
   9   9   2     5652.23     5841.45    146.40 o 
  10   9   2       50.66       48.30     15.03 o 
  11   9   2      614.79      623.02     35.73 o 
  12   9   2       31.90       62.98     20.01 o 
  13   9   2       24.89       28.66     18.29 o 
   0  10   2     1791.70     2061.77     59.52 o 
   1  10   2     2129.17     1951.76     23.37 o 
   2  10   2      229.08      185.36     10.28 o 
   3  10   2     2962.17     2876.22     53.68 o 
   4  10   2        2.38       27.82      8.08 o 
   5  10   2       85.01      116.46     11.39 o 
   6  10   2       68.72      122.36     14.18 o 
   7  10   2        8.48        4.42      6.60 o 
   8  10   2       33.28       92.46     19.56 o 
   9  10   2       12.40        5.83     10.46 o 
  10  10   2        5.99       52.35     24.90 o 
  11  10   2      105.00      101.21     21.49 o 
  12  10   2       64.03       63.29     20.76 o 
  13  10   2      126.64      131.55     25.84 o 
   1  11   2      564.71      491.07     16.43 o 
   2  11   2     3207.47     3444.91     38.26 o 
   3  11   2     2351.45     2431.54     34.64 o 
   4  11   2      104.12      135.82     11.24 o 
   5  11   2      479.84      474.41     20.09 o 
   6  11   2      597.22      594.98     19.65 o 
   7  11   2     3625.23     3683.28     53.75 o 
   8  11   2      660.55      652.53     22.60 o 
   9  11   2     9033.59     8987.58    120.06 o 
  10  11   2      220.79      205.53     22.47 o 
  11  11   2       70.41       51.38     18.67 o 
  12  11   2      228.37      227.07     29.20 o 
  13  11   2      555.96      593.01    127.09 o 
   0  12   2     6461.65     6630.32    105.60 o 
   1  12   2     5843.38     5646.57     59.01 o 
   2  12   2       29.55       23.89      7.84 o 
   3  12   2     7450.91     7498.80     74.45 o 
   4  12   2       45.17       36.13      8.19 o 
   5  12   2     9036.94     9324.51    101.84 o 
   6  12   2      538.33      535.50     21.31 o 
   7  12   2     2548.33     2452.04     43.42 o 
   8  12   2     1734.16     1683.34     37.32 o 
   9  12   2      159.83      154.36     17.02 o 
  10  12   2      747.42      734.80     34.93 o 
  11  12   2     4619.28     4479.07     99.29 o 
  12  12   2        3.73        1.99     14.05 o 
   1  13   2     4905.17     5139.85     59.67 o 
   2  13   2      469.89      509.36     20.19 o 
   3  13   2     2833.73     2576.44     37.30 o 
   4  13   2      926.93      946.22     22.65 o 
   5  13   2      581.36      570.03     25.55 o 
   6  13   2     1490.30     1423.24     31.17 o 
   7  13   2     7748.08     7641.80     95.19 o 
   8  13   2      214.01      179.95     16.12 o 
   9  13   2     5495.89     5373.86     90.79 o 
  10  13   2      239.48      236.03     25.09 o 
  11  13   2      804.99      717.19     68.83 o 
  12  13   2      130.89      138.45     32.82 o 
   0  14   2      468.93      537.31     65.89 o 
   1  14   2      448.11      449.29     15.98 o 
   2  14   2       49.44       88.16      9.33 o 
   3  14   2      421.88      379.63     16.57 o 
   4  14   2      685.19      646.05     20.35 o 
   5  14   2     1091.75     1058.97     26.22 o 
   6  14   2      347.78      352.50     18.62 o 
   7  14   2      236.22      196.21     15.81 o 
   8  14   2      242.09      256.06     18.05 o 
   9  14   2       13.54        7.45     11.21 o 
  10  14   2      202.26      198.85     27.12 o 
  11  14   2     1172.91     1158.34     59.30 o 
   1  15   2     3840.88     3816.86     53.15 o 
   2  15   2     1423.45     1339.52     32.69 o 
   3  15   2     1549.54     1478.48     33.44 o 
   4  15   2      160.68      250.33     20.05 o 
   5  15   2      216.75      206.04     17.12 o 
   6  15   2       17.33       19.70     10.35 o 
   7  15   2     3492.60     3406.34     64.01 o 
   8  15   2        0.21       -2.44      8.74 o 
   9  15   2      524.49      559.89     29.81 o 
  10  15   2      102.42      130.93     27.04 o 
  11  15   2       27.12       36.17     26.24 o 
   0  16   2     3675.85     3499.53     78.83 o 
   1  16   2      728.88      665.41     23.92 o 
   2  16   2       27.71       31.98     12.42 o 
   3  16   2    12204.85    12080.72    146.59 o 
   4  16   2      208.04      235.13     20.33 o 
   5  16   2     7081.67     7078.51    100.46 o 
   6  16   2      345.05      342.39     21.02 o 
   7  16   2      913.36      896.40     32.93 o 
   8  16   2      553.68      569.80     29.21 o 
   9  16   2      559.86      526.11     32.73 o 
  10  16   2      101.05       98.02     31.18 o 
   1  17   2     6448.62     6357.03     96.02 o 
   2  17   2     2128.39     1977.22     41.61 o 
   3  17   2      453.61      473.23     22.66 o 
   4  17   2     1096.21     1033.59     30.84 o 
   5  17   2      434.27      438.43     22.05 o 
   6  17   2      156.97      220.96     20.67 o 
   7  17   2     2789.64     2851.81     72.86 o 
   8  17   2       45.26       51.75     17.41 o 
   9  17   2     2032.77     2015.55     79.13 o 
   0  18   2       58.85      180.53     39.33 o 
   1  18   2      255.92      310.09     19.29 o 
   2  18   2      268.73      239.75     19.20 o 
   3  18   2      272.74      299.70     21.20 o 
   4  18   2        5.71       -5.43     10.36 o 
   5  18   2       11.33       54.53     16.20 o 
   6  18   2        4.39        2.35     11.54 o 
   7  18   2       97.72      102.58     20.09 o 
   8  18   2      227.86      234.22     27.17 o 
   9  18   2       22.71       21.56     37.16 o 
   1  19   2     1834.60     1811.15     48.80 o 
   2  19   2      156.02      165.38     18.48 o 
   3  19   2      244.80      243.50     28.67 o 
   4  19   2       67.10      148.92     24.58 o 
   5  19   2        0.29        8.65     15.83 o 
   6  19   2       13.43       48.75     27.07 o 
   7  19   2      552.62      488.40     36.11 o 
   8  19   2        5.21       12.39     20.02 o 
   0  20   2      661.68      591.28     47.67 o 
   1  20   2     1513.56     1502.82     57.13 o 
   2  20   2        7.46       45.89     18.36 o 
   3  20   2     3560.51     3494.62     90.40 o 
   4  20   2       46.99       56.54     20.25 o 
   5  20   2     4199.69     4146.91    105.36 o 
   6  20   2       69.71       60.85     23.61 o 
   7  20   2     1457.79     1460.29     70.91 o 
   1  21   2     2663.55     2761.12     95.06 o 
   2  21   2      262.80      257.15     33.74 o 
   3  21   2     1557.57     1552.13     71.30 o 
   4  21   2      149.96      226.01     34.57 o 
   5  21   2       77.07       76.31     29.83 o 
   0  22   2       20.00      192.80     75.69 o 
   1  22   2        9.38        1.57     15.96 o 
   2  22   2       41.16      118.57     46.25 o 
   3  22   2      420.20      588.14     65.11 o 
   1   1   3     8271.23     8845.61     37.82 o 
   2   1   3     8233.32     8222.51     95.56 o 
   3   1   3      315.88      392.34      9.57 o 
   4   1   3    26386.22    25247.41    176.59 o 
   5   1   3     6581.27     7357.57    225.73 o 
   6   1   3    17091.19    16449.99    146.57 o 
   7   1   3       90.63      112.02      8.96 o 
   8   1   3      229.26      312.70     40.23 o 
   9   1   3      125.88      136.59     11.59 o 
  10   1   3     5373.99     5605.52     97.09 o 
  11   1   3      458.11      544.69     30.44 o 
  12   1   3     5283.90     5523.88    113.27 o 
  13   1   3       34.74       48.19     19.69 o 
  14   1   3     1646.02     1800.49     70.80 o 
   1   2   3     3588.94     3572.53     32.94 o 
   2   2   3    79850.95    73057.62    626.74 o 
   3   2   3    38698.90    37163.43    217.59 o 
   4   2   3      184.00      309.43     11.57 o 
   5   2   3       12.01       16.74      5.95 o 
   6   2   3    19828.75    19416.36    151.93 o 
   7   2   3       33.91       38.57     11.85 o 
   8   2   3    24470.93    24120.30    211.50 o 
   9   2   3     2118.59     2118.99     40.38 o 
  10   2   3     6851.34     7189.68    116.37 o 
  11   2   3     1118.34     1362.85     86.02 o 
  12   2   3      540.69      855.81     47.86 o 
  13   2   3      631.93      680.51     41.90 o 
  14   2   3     2115.60     2311.01     77.66 o 
   1   3   3      209.99      198.88      7.65 o 
   2   3   3     2486.03     2525.59     45.83 o 
   3   3   3      631.42      755.13     10.13 o 
   4   3   3    63166.27    58996.07    336.74 o 
   5   3   3      331.88      382.00     24.01 o 
   6   3   3    36416.51    34866.30    228.45 o 
   7   3   3     2449.51     2371.64     33.86 o 
   8   3   3      873.33      889.10     22.82 o 
   9   3   3      118.21      150.85     13.43 o 
  10   3   3     8408.88     8370.24    133.57 o 
  11   3   3      756.27      837.68     39.67 o 
  12   3   3     6011.12     6258.93    144.52 o 
  13   3   3      112.79      145.88     25.96 o 
  14   3   3     1359.74     1610.07     66.09 o 
   0   4   3    14708.62    14267.74    339.95 o 
   1   4   3     1668.37     1759.67     57.55 o 
   2   4   3     1878.43     1966.97     15.63 o 
   3   4   3      702.82      725.93     10.39 o 
   4   4   3     1224.13     1421.47     27.92 o 
   5   4   3      357.39      490.61     59.90 o 
   6   4   3      569.71      605.36     13.62 o 
   7   4   3      847.29      882.68     17.71 o 
   8   4   3      346.92      380.94     16.35 o 
   9   4   3      163.13      231.85     28.53 o 
  10   4   3     2277.47     2338.41     59.40 o 
  11   4   3       54.35      225.27     47.21 o 
  12   4   3      786.50      780.27     38.09 o 
  13   4   3        4.15       11.58     16.79 o 
  14   4   3      487.86      579.94     43.12 o 
   1   5   3     2777.45     2728.59     23.80 o 
   2   5   3    10818.34    10960.18     63.34 o 
   3   5   3     6372.97     6524.45     59.39 o 
   4   5   3    16336.74    16248.43    142.69 o 
   5   5   3        4.20       33.09     13.22 o 
   6   5   3     5226.54     5036.12     45.30 o 
   7   5   3     1373.66     1355.14     21.89 o 
   8   5   3      156.94      174.46     12.21 o 
   9   5   3       69.68      205.39     40.21 o 
  10   5   3     2891.89     3107.35     68.46 o 
  11   5   3      720.89      765.68     37.53 o 
  12   5   3     1378.91     1454.37     52.54 o 
  13   5   3       47.33       53.22     20.33 o 
  14   5   3     1123.30     1209.33     59.32 o 
   0   6   3    85699.38    78188.83    658.05 o 
   1   6   3      388.20      399.22     20.13 o 
   2   6   3    20710.96    19715.39    160.26 o 
   3   6   3    25585.64    25262.25    147.63 o 
   4   6   3      103.57      159.97     15.88 o 
   5   6   3     1368.24     1311.83     19.56 o 
   6   6   3    10056.76     9656.30     78.83 o 
   7   6   3        0.60       43.37     17.29 o 
   8   6   3     6469.13     6570.64     79.14 o 
   9   6   3       71.76       71.66     11.55 o 
  10   6   3     5090.93     5256.49     95.65 o 
  11   6   3      661.35      746.86     36.62 o 
  12   6   3      623.67      671.27     37.21 o 
  13   6   3      522.03      637.27     40.65 o 
  14   6   3      575.14      657.17     44.22 o 
   1   7   3     2375.18     2081.57     32.87 o 
   2   7   3    14506.84    13929.35    103.29 o 
   3   7   3       34.74       36.82      6.23 o 
   4   7   3    26596.69    25577.12    168.49 o 
   5   7   3       63.21       65.67      8.02 o 
   6   7   3     4933.26     4988.50     50.00 o 
   7   7   3       26.16       87.27     15.23 o 
   8   7   3      400.25      441.73     21.43 o 
   9   7   3      913.45      986.51     27.78 o 
  10   7   3     3061.87     3048.00     60.71 o 
  11   7   3     1178.74     1154.43     45.01 o 
  12   7   3     1012.67     1077.93     45.05 o 
  13   7   3        0.55        7.88     14.77 o 
  14   7   3     1393.43     1513.04     72.73 o 
   0   8   3       38.19       96.14     23.99 o 
   1   8   3      178.34      283.71     40.71 o 
   2   8   3       24.40       56.92      7.64 o 
   3   8   3     4554.28     5286.31     47.54 o 
   4   8   3      321.42      301.88     10.75 o 
   5   8   3      385.40      396.69     20.11 o 
   6   8   3      797.97      739.34     18.16 o 
   7   8   3       62.76       76.35      8.78 o 
   8   8   3       43.77       54.33      8.83 o 
   9   8   3       77.24       68.83     10.25 o 
  10   8   3        7.39       82.70     37.30 o 
  11   8   3       12.39       28.07     17.53 o 
  12   8   3      124.04      204.82     25.17 o 
  13   8   3        2.88       16.74     17.98 o 
   1   9   3     1148.18     1177.13     23.21 o 
   2   9   3     5518.10     5503.25     46.78 o 
   3   9   3     5185.00     5511.92     49.99 o 
   4   9   3     4296.40     4659.76     56.68 o 
   5   9   3      177.05      176.37     12.77 o 
   6   9   3     9189.46     9300.02     89.75 o 
   7   9   3     2703.82     2844.33     66.86 o 
   8   9   3      557.38      568.27     36.36 o 
   9   9   3      766.57      758.91     26.89 o 
  10   9   3     3461.85     3546.91     71.24 o 
  11   9   3      349.70      388.07     27.99 o 
  12   9   3     4458.63     4561.32    107.82 o 
  13   9   3      150.51      144.42     25.53 o 
   0  10   3    22756.11    22714.95    234.79 o 
   1  10   3        6.89       16.71      5.01 o 
   2  10   3    13361.56    13276.46    100.93 o 
   3  10   3     6354.34     6473.12     84.28 o 
   4  10   3     4021.47     3867.45     43.97 o 
   5  10   3     3372.47     3454.57     42.76 o 
   6  10   3     1354.98     1330.67     26.56 o 
   7  10   3     3384.95     3193.62     45.18 o 
   8  10   3    24939.79    24595.57    235.01 o 
   9  10   3      309.79      293.78     20.02 o 
  10  10   3     6499.21     6518.91    112.68 o 
  11  10   3      711.00      760.21     36.66 o 
  12  10   3       52.46       45.33     19.70 o 
  13  10   3      701.19      658.00     42.99 o 
   1  11   3     6425.93     6648.91     77.38 o 
   2  11   3     4952.97     4782.97     48.30 o 
   3  11   3      234.60      243.07     13.31 o 
   4  11   3     7848.13     8168.14     94.72 o 
   5  11   3      260.30      292.17     12.58 o 
   6  11   3     8829.42     8908.09     94.75 o 
   7  11   3       37.20       63.44     11.28 o 
   8  11   3      733.87      709.64     24.32 o 
   9  11   3      701.59      706.61     28.96 o 
  10  11   3     2191.72     2157.92     55.10 o 
  11  11   3     1306.77     1229.07     50.43 o 
  12  11   3     4993.01     5005.48    118.34 o 
   0  12   3     2515.89     2535.36     46.15 o 
   1  12   3      599.47      634.65     15.88 o 
   2  12   3      491.11      535.34     14.64 o 
   3  12   3       69.80      116.90     16.96 o 
   4  12   3     1363.16     1355.02     33.52 o 
   5  12   3      951.28      915.50     22.90 o 
   6  12   3       64.83       69.28     10.60 o 
   7  12   3      510.53      498.47     24.31 o 
   8  12   3      584.31      537.82     23.36 o 
   9  12   3       89.49       76.63     11.98 o 
  10  12   3      785.84      740.39     33.45 o 
  11  12   3      194.00      220.73     27.96 o 
  12  12   3       26.90       29.81     23.59 o 
   1  13   3     1133.98     1109.56     25.03 o 
   2  13   3    12106.47    11987.92    110.26 o 
   3  13   3      374.91      417.13     19.62 o 
   4  13   3     2638.48     2765.76     40.28 o 
   5  13   3     1239.16     1202.51     27.01 o 
   6  13   3        4.81       14.53      8.92 o 
   7  13   3      660.97      693.39     24.14 o 
   8  13   3       40.53       89.42     25.92 o 
   9  13   3       54.86       80.23     14.17 o 
  10  13   3      105.23      110.96     21.20 o 
  11  13   3        1.50       -1.77     16.08 o 
  12  13   3      594.50      594.55     55.72 o 
   0  14   3    26102.13    25760.61    309.09 o 
   1  14   3       95.13      121.87     12.12 o 
   2  14   3     7980.33     7846.78     91.20 o 
   3  14   3     2750.37     2836.35     46.49 o 
   4  14   3       82.99      103.12     12.23 o 
   5  14   3     2310.50     2324.78     44.86 o 
   6  14   3     4905.62     4882.79     69.04 o 
   7  14   3      149.60      135.91     15.29 o 
   8  14   3     5288.91     5216.42     88.86 o 
   9  14   3      107.93      118.69     17.28 o 
  10  14   3     1061.27     1027.78     54.59 o 
  11  14   3      347.16      342.13     36.32 o 
   1  15   3     3358.41     3267.92     51.27 o 
   2  15   3    11412.67    11364.51    134.18 o 
   3  15   3      136.31      134.31     13.69 o 
   4  15   3     8989.99     8859.93    113.00 o 
   5  15   3      580.45      590.00     33.03 o 
   6  15   3      990.20      912.89     29.48 o 
   7  15   3      563.21      594.49     26.75 o 
   8  15   3      266.05      234.23     18.90 o 
   9  15   3       19.11       31.11     14.48 o 
  10  15   3      492.21      463.59     39.22 o 
  11  15   3       84.90       78.75     28.66 o 
   0  16   3     2742.11     2789.82     72.95 o 
   1  16   3      228.04      243.74     17.16 o 
   2  16   3      203.73      218.59     15.70 o 
   3  16   3      158.51      271.19     31.28 o 
   4  16   3      915.52      860.72     35.68 o 
   5  16   3      203.64      217.29     17.88 o 
   6  16   3       90.86      102.60     15.80 o 
   7  16   3       17.30       18.96     12.39 o 
   8  16   3       48.50       88.49     17.62 o 
   9  16   3        0.00      -13.87     13.87 o 
  10  16   3       26.79       34.53     24.77 o 
   1  17   3       96.02      170.83     18.10 o 
   2  17   3       49.38       69.20     14.65 o 
   3  17   3      232.67      203.08     15.23 o 
   4  17   3     1255.38     1262.15     33.16 o 
   5  17   3      216.36      171.28     17.24 o 
   6  17   3     3094.53     3146.74     66.26 o 
   7  17   3     1375.83     1327.06     46.08 o 
   8  17   3      197.52      199.58     21.35 o 
   9  17   3       99.91      181.13     28.67 o 
   0  18   3     6186.49     5947.48    137.34 o 
   1  18   3        1.61       -9.84     10.54 o 
   2  18   3     2164.72     2136.24     48.36 o 
   3  18   3      628.34      600.87     30.55 o 
   4  18   3      775.34      752.53     33.30 o 
   5  18   3     1147.67     1177.02     48.56 o 
   6  18   3      801.76      793.42     39.64 o 
   7  18   3      147.98      165.87     23.76 o 
   8  18   3     5627.67     5521.93    139.01 o 
   9  18   3       76.67       66.16     55.88 o 
   1  19   3      772.17      706.71     32.25 o 
   2  19   3     1174.69     1112.03     40.46 o 
   3  19   3       99.97      114.64     21.80 o 
   4  19   3     2085.31     2142.62     68.72 o 
   5  19   3      230.05      173.02     24.93 o 
   6  19   3     2893.64     2944.24     81.84 o 
   7  19   3      409.13      491.84     36.96 o 
   8  19   3      542.22      563.86     50.35 o 
   0  20   3       71.78      142.98     47.39 o 
   1  20   3       28.15       39.83     19.72 o 
   2  20   3        9.62       22.28     15.44 o 
   3  20   3        0.62       53.77     27.32 o 
   4  20   3      939.57      999.21     45.58 o 
   5  20   3      566.35      638.06     59.88 o 
   6  20   3        8.69        9.05     14.72 o 
   7  20   3       28.67       48.07     27.58 o 
   1  21   3      129.52      215.86     35.50 o 
   2  21   3     2473.44     2338.33     98.29 o 
   3  21   3        4.44       -0.07     16.84 o 
   4  21   3     1309.21     1318.19     64.80 o 
   5  21   3      126.59      110.98     31.28 o 
   0  22   3     7085.68     6886.09    372.87 o 
   1  22   3        1.46       27.25     30.86 o 
   2  22   3     2468.37     2481.55     97.50 o 
   3  22   3      209.53      265.25     43.37 o 
   1   0   4      786.37      835.91     12.47 o 
   2   0   4    29879.00    29971.41    285.12 o 
   3   0   4       92.61       63.97      6.38 o 
   4   0   4     5081.44     5593.91     82.65 o 
   5   0   4      707.55      616.39     91.49 o 
   6   0   4    15885.63    15401.83    176.85 o 
   7   0   4      150.88      121.63     15.08 o 
   8   0   4    12723.49    13191.41    183.90 o 
   9   0   4       87.57      139.95     17.08 o 
  10   0   4     6351.67     6408.14    152.27 o 
  11   0   4      318.22      336.02     36.70 o 
  12   0   4      649.92      688.63     52.13 o 
  13   0   4      427.21      541.62     53.96 o 
  14   0   4     1301.48     1408.12     83.28 o 
   1   1   4     1956.40     1927.00     26.09 o 
   2   1   4     1410.85     1330.45     34.84 o 
   3   1   4       40.50       81.71      5.38 o 
   4   1   4    41762.40    40743.82    314.63 o 
   5   1   4     3617.90     3719.59     39.35 o 
   6   1   4     9900.21    10391.44     91.28 o 
   7   1   4     1596.41     1607.20     27.41 o 
   8   1   4        5.22       67.64     21.95 o 
   9   1   4       50.55      116.42     28.09 o 
  10   1   4      540.49      651.76     37.62 o 
  11   1   4       13.68       77.34     27.40 o 
  12   1   4     1201.72     1367.90     51.96 o 
  13   1   4      506.63      528.09     36.28 o 
  14   1   4     1663.98     1782.69     67.91 o 
   0   2   4      308.82      392.46     12.81 o 
   1   2   4     1449.05     1542.82     17.36 o 
   2   2   4     1318.99     1374.60     27.51 o 
   3   2   4       73.13       70.01      6.44 o 
   4   2   4     1602.71     1802.14     16.69 o 
   5   2   4       19.68       83.08     17.35 o 
   6   2   4     2870.55     2782.21     35.83 o 
   7   2   4     3132.76     3203.89     42.35 o 
   8   2   4     2051.09     1882.02     32.97 o 
   9   2   4      936.32      951.45     25.99 o 
  10   2   4       69.00       93.42     17.48 o 
  11   2   4      825.18      897.48     39.98 o 
  12   2   4      138.12      422.55     75.02 o 
  13   2   4      622.25      602.89     39.56 o 
  14   2   4      348.44      456.73     38.63 o 
   1   3   4     1521.14     1665.39     46.13 o 
   2   3   4       14.80       82.17     13.97 o 
   3   3   4     9606.87     9431.60     65.18 o 
   4   3   4    16693.83    16413.57    273.46 o 
   5   3   4     2534.01     2806.54     88.68 o 
   6   3   4    24370.76    23655.50    185.83 o 
   7   3   4     7713.12     7545.77     90.27 o 
   8   3   4      497.23      552.89     37.61 o 
   9   3   4     6995.17     7008.57     86.53 o 
  10   3   4     4236.25     4231.85     82.45 o 
  11   3   4      330.27      507.87     55.48 o 
  12   3   4     7398.68     7732.64    146.74 o 
  13   3   4      334.01      406.36     34.31 o 
  14   3   4      383.01      659.50     54.37 o 
   0   4   4      432.86      647.51     30.50 o 
   1   4   4     1924.97     1836.21     23.50 o 
   2   4   4    57735.57    55126.63    374.21 o 
   3   4   4     1029.97      961.81     17.90 o 
   4   4   4      547.16      461.73      9.73 o 
   5   4   4    12403.52    11844.08     85.37 o 
   6   4   4     9114.52     8950.18     70.41 o 
   7   4   4    10245.35     9847.29     85.29 o 
   8   4   4    29874.17    29035.90    262.89 o 
   9   4   4     1021.55     1081.91     56.07 o 
  10   4   4    12510.06    12606.02    182.66 o 
  11   4   4     5039.49     5198.26    102.21 o 
  12   4   4       49.97      393.73     71.62 o 
  13   4   4     2602.56     2756.18     83.37 o 
  14   4   4     5167.26     5206.43    128.91 o 
   1   5   4     1185.78     1076.49     11.84 o 
   2   5   4     1133.83     1087.91     17.35 o 
   3   5   4     2859.16     2891.36     31.11 o 
   4   5   4    23817.38    23657.36    149.92 o 
   5   5   4       13.54       -3.56      4.35 o 
   6   5   4    18473.41    18371.46    136.91 o 
   7   5   4     2828.30     2909.37     37.04 o 
   8   5   4      101.98      126.82     13.00 o 
   9   5   4     4260.52     4327.30     63.92 o 
  10   5   4     1292.39     1469.33     91.33 o 
  11   5   4      538.80      591.27     41.60 o 
  12   5   4     5472.77     5583.79    115.64 o 
  13   5   4      174.81      255.13     29.38 o 
  14   5   4     1020.63     1239.15     59.02 o 
   0   6   4     1238.83     1304.92     19.60 o 
   1   6   4     7015.96     7415.58     66.68 o 
   2   6   4      677.02      796.03     12.54 o 
   3   6   4     2387.73     2640.23     71.70 o 
   4   6   4     1093.33     1119.19     28.09 o 
   5   6   4     2029.07     1911.09     24.11 o 
   6   6   4        2.23       25.83      8.24 o 
   7   6   4      391.02      377.45     11.67 o 
   8   6   4      246.59      239.99     14.56 o 
   9   6   4      890.71      829.58     24.73 o 
  10   6   4      417.34      449.35     24.64 o 
  11   6   4      826.83      872.44     39.11 o 
  12   6   4        2.18      110.93     49.73 o 
  13   6   4       20.47       39.30     19.96 o 
  14   6   4      330.95      342.70     35.39 o 
   1   7   4    10054.02    10178.35     74.58 o 
   2   7   4    42236.24    41851.87    236.56 o 
   3   7   4     1088.89     1105.16     16.08 o 
   4   7   4    18121.73    17784.66    123.96 o 
   5   7   4      868.26      744.79     15.70 o 
   6   7   4      278.18      274.05     11.23 o 
   7   7   4      833.81      846.98     18.44 o 
   8   7   4     2075.34     2064.21     35.06 o 
   9   7   4      231.33      234.84     16.78 o 
  10   7   4      423.90      476.59     33.48 o 
  11   7   4       73.58      102.84     20.40 o 
  12   7   4     1185.75     1218.81     47.58 o 
  13   7   4      491.59      469.00     35.16 o 
   0   8   4    25190.38    24482.77    243.28 o 
   1   8   4     7741.14     7807.65     99.06 o 
   2   8   4    17409.22    16669.29    116.30 o 
   3   8   4    12458.86    12170.36     93.78 o 
   4   8   4     3994.57     3935.94     51.98 o 
   5   8   4     4119.84     3990.22     45.25 o 
   6   8   4    10810.36    10654.81     94.10 o 
   7   8   4      752.28      744.74     18.39 o 
   8   8   4    14723.41    14553.83    147.51 o 
   9   8   4      241.78      218.20     16.67 o 
  10   8   4     3173.66     3219.27     68.44 o 
  11   8   4      211.12      252.16     25.20 o 
  12   8   4       43.11       77.18     20.53 o 
  13   8   4      738.49      767.52     43.40 o 
   1   9   4    11695.64    11602.11     88.73 o 
   2   9   4     4862.24     4592.13     38.83 o 
   3   9   4      372.03      415.24     10.50 o 
   4   9   4    13729.61    13603.44    119.19 o 
   5   9   4     1101.96     1123.51     21.91 o 
   6   9   4     3634.63     3614.81     50.60 o 
   7   9   4     3287.86     3293.45     44.52 o 
   8   9   4       29.45       64.13     17.63 o 
   9   9   4      380.65      384.90     18.88 o 
  10   9   4     1387.42     1317.53     38.89 o 
  11   9   4       39.49       44.19     16.50 o 
  12   9   4     1214.31     1273.40     51.97 o 
  13   9   4       66.76       72.79     22.05 o 
   0  10   4    12858.72    13296.71    175.22 o 
   1  10   4      253.60      266.05      8.46 o 
   2  10   4      790.89      794.69     16.41 o 
   3  10   4      352.92      342.95     11.24 o 
   4  10   4     5758.68     5802.98     60.31 o 
   5  10   4      389.65      419.89     17.81 o 
   6  10   4     2329.08     2300.56     37.05 o 
   7  10   4      195.79      217.78     13.78 o 
   8  10   4      806.20      877.00     25.48 o 
   9  10   4      120.83      111.14     15.32 o 
  10  10   4      955.16      878.58     33.97 o 
  11  10   4      138.11      159.15     23.50 o 
  12  10   4      117.21      173.55     24.83 o 
  13  10   4       60.60       66.83     28.63 o 
   1  11   4     3264.32     3281.02     41.19 o 
   2  11   4     5411.54     5420.85     57.00 o 
   3  11   4      478.29      441.43     12.75 o 
   4  11   4     5844.22     5855.14     63.65 o 
   5  11   4        2.09       22.55     10.63 o 
   6  11   4     4456.97     4616.44     91.78 o 
   7  11   4     2149.47     2132.24     38.27 o 
   8  11   4      707.30      652.40     22.30 o 
   9  11   4     1397.77     1334.54     36.31 o 
  10  11   4     2230.54     2228.05     57.19 o 
  11  11   4       19.30       27.09     16.24 o 
  12  11   4     3083.63     3118.81    107.06 o 
   0  12   4    21384.60    21111.63    226.70 o 
   1  12   4     1430.42     1612.02     27.50 o 
   2  12   4     6465.39     6291.03     67.99 o 
   3  12   4     3096.11     3216.94     50.55 o 
   4  12   4      113.18      107.09     10.38 o 
   5  12   4     3750.39     3601.52     50.17 o 
   6  12   4     4804.09     4790.72     64.15 o 
   7  12   4     2171.73     2194.96     41.27 o 
   8  12   4    12263.44    12319.42    141.73 o 
   9  12   4        6.97       -3.60      8.62 o 
  10  12   4     6212.09     6004.18    110.68 o 
  11  12   4     1353.30     1315.25     65.28 o 
  12  12   4        0.43        3.95     18.89 o 
   1  13   4     2123.14     2289.40     36.46 o 
   2  13   4      929.36     1043.23     24.50 o 
   3  13   4     1580.98     1675.65     34.87 o 
   4  13   4     6566.62     6463.52     79.15 o 
   5  13   4      282.73      265.26     16.16 o 
   6  13   4     7286.89     7018.41     85.99 o 
   7  13   4     1503.84     1501.27     34.75 o 
   8  13   4      451.78      404.77     21.52 o 
   9  13   4     3539.48     3545.00     70.02 o 
  10  13   4     1784.00     1704.15     61.23 o 
  11  13   4      240.16      277.87     36.82 o 
  12  13   4     3768.05     3690.51    208.02 o 
   0  14   4      262.67      327.13     34.18 o 
   1  14   4       45.47      109.67     27.93 o 
   2  14   4       30.78       62.70     10.64 o 
   3  14   4        4.32       99.67     20.44 o 
   4  14   4      192.99      188.47     14.29 o 
   5  14   4     1198.29     1161.21     31.54 o 
   6  14   4     1116.44      993.31     30.53 o 
   7  14   4      290.63      268.13     18.03 o 
   8  14   4       24.04       24.63     11.53 o 
   9  14   4       17.82       10.68     12.15 o 
  10  14   4      349.09      359.67     31.64 o 
  11  14   4       72.52       59.38     23.45 o 
   1  15   4     2872.13     2834.45     51.96 o 
   2  15   4     1965.78     2059.56     39.18 o 
   3  15   4       93.80      107.30     13.52 o 
   4  15   4     4234.98     4288.05     65.97 o 
   5  15   4     1085.74     1036.28     30.67 o 
   6  15   4     2048.53     1931.50     46.02 o 
   7  15   4      544.48      574.56     27.72 o 
   8  15   4        6.15       17.70     12.85 o 
   9  15   4       26.43       56.74     16.16 o 
  10  15   4       93.43      113.69     26.53 o 
  11  15   4        9.75       26.58     26.92 o 
   0  16   4     5012.09     5005.97    112.64 o 
   1  16   4     2069.80     1995.04     42.65 o 
   2  16   4     7986.29     7818.29    109.07 o 
   3  16   4     4142.56     4139.48     67.15 o 
   4  16   4       54.67       41.07     12.38 o 
   5  16   4     1510.91     1602.07     41.07 o 
   6  16   4     2791.37     2782.10     59.86 o 
   7  16   4      161.13      173.11     18.91 o 
   8  16   4     4803.23     4766.01     97.83 o 
   9  16   4      511.53      531.63     45.64 o 
  10  16   4     1804.72     1839.45     83.47 o 
   1  17   4     1624.03     1659.51     43.00 o 
   2  17   4     4771.50     4786.40     80.53 o 
   3  17   4      262.44      234.59     22.26 o 
   4  17   4     3750.44     3751.24     75.02 o 
   5  17   4        0.77       -7.60     11.08 o 
   6  17   4     2366.32     2234.61     55.09 o 
   7  17   4      820.73      856.23     36.31 o 
   8  17   4      261.03      243.35     23.55 o 
   9  17   4     1212.93     1244.16     63.65 o 
   0  18   4     2083.40     1990.08     67.03 o 
   1  18   4        8.27       19.08     12.83 o 
   2  18   4       66.32       56.70     15.53 o 
   3  18   4      402.38      472.49     28.05 o 
   4  18   4       70.19       57.29     16.36 o 
   5  18   4       87.20      128.31     19.76 o 
   6  18   4        1.71       -0.80     12.16 o 
   7  18   4        4.72        5.14     14.35 o 
   8  18   4      308.67      330.70     39.74 o 
   1  19   4      181.79      230.07     21.80 o 
   2  19   4     1056.33     1115.01     42.10 o 
   3  19   4       23.58       22.73     14.47 o 
   4  19   4     1381.26     1421.81     53.38 o 
   5  19   4       11.01       63.10     29.56 o 
   6  19   4      498.75      626.03     52.69 o 
   7  19   4        2.68       19.82     18.04 o 
   8  19   4       36.22       32.24     47.11 o 
   0  20   4     4793.99     4791.25    151.27 o 
   1  20   4      274.20      276.92     30.45 o 
   2  20   4     1772.82     1692.11     62.39 o 
   3  20   4      764.29      796.28     45.72 o 
   4  20   4       16.05       15.49     16.56 o 
   5  20   4      587.30      685.95     42.55 o 
   6  20   4      947.45      979.40     47.71 o 
   1  21   4      833.88      929.25     60.65 o 
   2  21   4     1291.13     1326.97     68.61 o 
   3  21   4       30.48       10.67     19.66 o 
   4  21   4     2917.07     2849.36    126.46 o 
   5  21   4       37.28       49.08     26.16 o 
   0  22   4      559.41      680.77     82.63 o 
   1  22   4       34.55       37.80     25.17 o 
   2  22   4      279.81      368.64     45.85 o 
   3  22   4       94.31      147.89     35.70 o 
   1   1   5    51635.67    52853.43    247.90 o 
   2   1   5      137.50      167.18     13.98 o 
   3   1   5        2.78       83.23     19.60 o 
   4   1   5     3123.58     3025.87     23.53 o 
   5   1   5     3677.00     3740.91     44.82 o 
   6   1   5      206.63      236.34     21.87 o 
   7   1   5     7623.49     7239.85     78.69 o 
   8   1   5        0.91       46.51     19.77 o 
   9   1   5     5965.21     5806.38     75.45 o 
  10   1   5      367.51      378.89     21.52 o 
  11   1   5     2277.97     2501.70     63.68 o 
  12   1   5      686.77      707.85     38.71 o 
  13   1   5      221.78      456.09     59.43 o 
  14   1   5        9.62        7.97     16.48 o 
   0   2   5     1278.41     1359.88     16.45 o 
   1   2   5     1335.04     1618.83     44.13 o 
   2   2   5     5585.67     5716.81     51.82 o 
   3   2   5    64754.59    62026.81    420.18 o 
   4   2   5       90.71      153.63     16.44 o 
   5   2   5    43806.19    42004.21    313.69 o 
   6   2   5      791.82      720.89     14.61 o 
   7   2   5     9580.77     9241.13     88.19 o 
   8   2   5        1.76        2.17      6.96 o 
   9   2   5     5571.60     5524.44     73.73 o 
  10   2   5      214.07      218.56     16.14 o 
  11   2   5     6834.25     7068.20    126.64 o 
  12   2   5      207.82      244.39     27.89 o 
  13   2   5     4234.93     4490.57    106.86 o 
  14   2   5      125.76      173.01     29.56 o 
   1   3   5    10777.02    10727.80     96.01 o 
   2   3   5       68.33       65.54      3.95 o 
   3   3   5    10280.31     9973.07     87.92 o 
   4   3   5     3306.16     3433.75     29.66 o 
   5   3   5      449.43      433.55     29.15 o 
   6   3   5        2.88       22.62      5.50 o 
   7   3   5    12286.26    11968.85    115.97 o 
   8   3   5     2671.70     2724.86     44.01 o 
   9   3   5     6676.63     6688.26     86.93 o 
  10   3   5        9.95       10.61     10.35 o 
  11   3   5     3120.35     3312.30     76.65 o 
  12   3   5      187.49      258.96     28.79 o 
  13   3   5      223.45      349.38     39.01 o 
  14   3   5       71.26       80.35     23.53 o 
   0   4   5     2923.28     3012.30     86.93 o 
   1   4   5      136.56      136.44     10.63 o 
   2   4   5      772.04      737.38     15.66 o 
   3   4   5     2137.22     2502.18     24.59 o 
   4   4   5     1404.04     1646.13     40.40 o 
   5   4   5      579.14      548.96     11.71 o 
   6   4   5     1292.54     1300.98     18.00 o 
   7   4   5        7.36       22.76     10.93 o 
   8   4   5       16.24       68.69     17.46 o 
   9   4   5      433.67      553.05     85.22 o 
  10   4   5        8.82       70.10     20.77 o 
  11   4   5      105.61      157.40     23.09 o 
  12   4   5       10.31       54.34     20.96 o 
  13   4   5        0.64      -16.18     18.82 o 
  14   4   5        5.82        2.98     16.44 o 
   1   5   5    18164.04    17787.18    176.19 o 
   2   5   5      296.56      334.70     11.27 o 
   3   5   5     2278.26     2226.58     48.76 o 
   4   5   5      107.06      162.09     30.48 o 
   5   5   5     2072.87     2011.66     23.17 o 
   6   5   5     1113.84     1105.06     18.50 o 
   7   5   5     5468.23     5204.63     55.62 o 
   8   5   5       81.94       92.58     12.06 o 
   9   5   5     3764.79     3716.99     59.28 o 
  10   5   5       81.31      119.11     15.41 o 
  11   5   5     1960.58     2030.87     59.15 o 
  12   5   5      269.81      307.90     31.15 o 
  13   5   5       24.73      144.00     34.75 o 
  14   5   5        0.60       -4.63     16.05 o 
   0   6   5      749.44      748.86     15.73 o 
   1   6   5     7911.78     7734.69     76.92 o 
   2   6   5     7332.81     7780.23    122.60 o 
   3   6   5    66672.57    64412.25    432.15 o 
   4   6   5       54.47      142.96     20.90 o 
   5   6   5    31206.32    30935.72    207.68 o 
   6   6   5      796.54      819.20     26.59 o 
   7   6   5      942.44      973.89     29.93 o 
   8   6   5      424.38      404.91     24.44 o 
   9   6   5     1388.03     1399.66     33.47 o 
  10   6   5     1116.30     1119.93     33.47 o 
  11   6   5     3978.77     4027.69     89.19 o 
  12   6   5        6.98       12.45     14.88 o 
  13   6   5     4419.36     4605.01    113.98 o 
  14   6   5      288.29      250.92     32.27 o 
   1   7   5    23552.80    22792.01    165.47 o 
   2   7   5      484.74      506.22     18.82 o 
   3   7   5     4858.23     4629.58     55.33 o 
   4   7   5     4486.19     4565.69     41.99 o 
   5   7   5     2287.51     2038.61     26.99 o 
   6   7   5        0.20       23.44     11.21 o 
   7   7   5     8613.65     8611.15     82.04 o 
   8   7   5      411.40      370.93     18.01 o 
   9   7   5     6663.46     6759.72     92.70 o 
  10   7   5      378.85      350.88     20.16 o 
  11   7   5     1672.60     1686.40     54.02 o 
  12   7   5       94.17      110.55     21.28 o 
  13   7   5       16.89       72.49     31.41 o 
   0   8   5        1.77       74.80     17.03 o 
   1   8   5      862.71      970.11     32.68 o 
   2   8   5      912.18      907.59     19.09 o 
   3   8   5       53.46       53.47      8.94 o 
   4   8   5      528.72      578.53     13.17 o 
   5   8   5     3448.75     3466.59     38.58 o 
   6   8   5       75.59      106.48     10.29 o 
   7   8   5        1.39       13.11      8.40 o 
   8   8   5      353.84      357.30     17.07 o 
   9   8   5       41.82       68.19     20.09 o 
  10   8   5       25.80       47.14     12.89 o 
  11   8   5       87.29      113.82     19.51 o 
  12   8   5        2.06        1.31     12.19 o 
  13   8   5       46.91       31.56     18.36 o 
   1   9   5     2795.01     2625.05     28.29 o 
   2   9   5     1207.29     1055.19     17.18 o 
   3   9   5     1698.78     1678.92     20.37 o 
   4   9   5        0.16       47.04     11.04 o 
   5   9   5      404.47      366.66     12.87 o 
   6   9   5        3.04        2.04      6.73 o 
   7   9   5     4610.65     4403.45     54.79 o 
   8   9   5        0.28       -7.82      7.82 o 
   9   9   5     6299.85     6172.48     89.91 o 
  10   9   5        0.20        2.47      9.72 o 
  11   9   5     1337.59     1423.60     51.80 o 
  12   9   5       21.25       46.51     18.83 o 
  13   9   5      833.68      901.07     59.15 o 
   0  10   5     2687.49     2613.03     42.46 o 
   1  10   5      112.58       80.15      6.83 o 
   2  10   5     1042.88     1064.39     21.24 o 
   3  10   5    15472.21    15438.17    130.03 o 
   4  10   5       45.52      122.44     22.13 o 
   5  10   5    12590.46    12750.91    114.72 o 
   6  10   5      186.45      181.17     11.73 o 
   7  10   5     9461.89     9404.15    101.11 o 
   8  10   5        9.36       31.95     10.48 o 
   9  10   5      707.98      692.98     24.83 o 
  10  10   5        3.44       38.05     12.49 o 
  11  10   5     5886.34     6042.53    121.94 o 
  12  10   5       42.64       32.64     18.20 o 
  13  10   5     5370.19     5407.45    170.86 o 
   1  11   5     7433.48     7217.66     68.05 o 
   2  11   5      204.27      244.12     11.17 o 
   3  11   5     4003.25     3870.59     74.47 o 
   4  11   5      797.36      706.37     17.58 o 
   5  11   5       33.30       26.04      8.36 o 
   6  11   5        1.91       15.31      8.08 o 
   7  11   5     7796.95     7654.14     90.34 o 
   8  11   5        8.32        6.21      8.55 o 
   9  11   5     9043.64     8878.13    119.77 o 
  10  11   5        0.11       25.07     12.50 o 
  11  11   5     1761.40     1832.46     69.47 o 
  12  11   5        7.09       16.50     21.95 o 
   0  12   5        1.31       90.61     31.03 o 
   1  12   5     1165.08     1154.38     22.11 o 
   2  12   5      163.55      198.48     12.17 o 
   3  12   5      380.02      387.43     18.00 o 
   4  12   5      150.42      270.54     36.76 o 
   5  12   5     2912.59     2907.37     46.75 o 
   6  12   5       66.19       61.40     10.33 o 
   7  12   5     2718.41     2584.67     44.42 o 
   8  12   5      490.09      520.75     22.14 o 
   9  12   5        5.11       -1.81      9.15 o 
  10  12   5        0.12       51.09     20.90 o 
  11  12   5     1492.49     1495.15     71.94 o 
  12  12   5       85.72       64.98     26.24 o 
   1  13   5    14658.81    14475.65    136.20 o 
   2  13   5     1410.35     1417.24     28.45 o 
   3  13   5      280.13      252.11     14.45 o 
   4  13   5      561.66      565.06     20.67 o 
   5  13   5     5358.81     5112.11     70.40 o 
   6  13   5      179.81      205.86     16.41 o 
   7  13   5     1770.41     1756.14     41.03 o 
   8  13   5       28.62       19.01     10.50 o 
   9  13   5      101.65      134.57     19.10 o 
  10  13   5      261.11      242.73     28.97 o 
  11  13   5       12.76       25.41     22.53 o 
   0  14   5      912.77      905.08     38.28 o 
   1  14   5     3770.19     3816.33     62.20 o 
   2  14   5     1232.21     1298.89     28.63 o 
   3  14   5    19939.28    19994.97    199.17 o 
   4  14   5       15.27       12.33      8.76 o 
   5  14   5     5032.31     5174.77     82.05 o 
   6  14   5      400.59      411.43     23.00 o 
   7  14   5        6.56       -5.36     10.01 o 
   8  14   5       60.79       76.48     14.67 o 
   9  14   5      327.36      340.67     27.03 o 
  10  14   5      111.19      147.92     26.52 o 
  11  14   5      821.39      827.79     51.67 o 
   1  15   5     8003.39     8107.72    104.29 o 
   2  15   5      337.86      335.05     19.86 o 
   3  15   5      955.10      962.71     42.45 o 
   4  15   5       86.71      110.06     15.65 o 
   5  15   5     2360.15     2368.72     52.29 o 
   6  15   5     1269.37     1261.41     37.53 o 
   7  15   5     3956.72     4048.13     81.48 o 
   8  15   5       26.73       20.20     12.55 o 
   9  15   5      768.10      776.95     34.80 o 
  10  15   5      239.85      256.56     33.25 o 
   0  16   5      831.18      865.61     43.37 o 
   1  16   5     1359.44     1355.90     35.98 o 
   2  16   5        0.74       76.35     27.24 o 
   3  16   5     1661.79     1788.29     49.72 o 
   4  16   5       43.45       53.59     14.67 o 
   5  16   5       12.75       43.64     13.92 o 
   6  16   5      201.04      280.62     24.34 o 
   7  16   5      176.28      161.00     18.26 o 
   8  16   5        0.10       44.04     19.71 o 
   9  16   5       70.99       63.03     19.48 o 
  10  16   5       68.54       78.07     27.16 o 
   1  17   5      971.02      946.89     34.98 o 
   2  17   5        3.67       50.54     18.81 o 
   3  17   5     1301.63     1332.34     42.55 o 
   4  17   5        0.11       49.36     17.50 o 
   5  17   5        0.31       17.66     13.20 o 
   6  17   5       57.79       59.99     16.89 o 
   7  17   5     1830.26     1882.36     59.33 o 
   8  17   5       91.14       76.36     20.42 o 
   9  17   5     2303.38     2250.03     80.91 o 
   0  18   5      512.60      545.08     48.23 o 
   1  18   5      993.97      924.01     34.55 o 
   2  18   5       80.02      105.64     18.24 o 
   3  18   5     3854.39     3812.86     79.71 o 
   4  18   5      257.39      239.57     22.81 o 
   5  18   5     4701.44     4947.67    101.64 o 
   6  18   5      302.29      327.53     25.48 o 
   7  18   5     2109.39     2133.25     77.17 o 
   8  18   5        5.31       19.80     19.36 o 
   1  19   5     2033.19     2100.74     62.73 o 
   2  19   5        3.67       18.56     15.47 o 
   3  19   5     1290.91     1362.38     47.98 o 
   4  19   5        6.36        2.05     11.45 o 
   5  19   5        3.31        6.31     13.17 o 
   6  19   5        0.94       -5.33     15.04 o 
   7  19   5     2402.50     2429.80     86.47 o 
   0  20   5       28.54      139.74     57.45 o 
   1  20   5       66.70      107.29     36.55 o 
   2  20   5      166.94      197.52     26.24 o 
   3  20   5      390.81      450.24     37.72 o 
   4  20   5       11.70       10.24     16.71 o 
   5  20   5      871.92      950.20     56.49 o 
   6  20   5       33.42       39.14     21.63 o 
   1  21   5     2923.29     2977.29    120.22 o 
   2  21   5       60.61      137.44     31.77 o 
   3  21   5        1.99       -9.25     18.24 o 
   4  21   5       11.26       84.79     31.23 o 
   5  21   5      823.66      808.43     58.38 o 
   0  22   5       33.94      125.87     45.81 o 
   1  22   5      702.81      662.47     52.00 o 
   2  22   5       57.46       88.41     30.86 o 
   3  22   5     4612.72     5000.35    367.09 o 
   0   0   6    69098.86    69572.98   3212.92 o 
   1   0   6    14737.73    16081.59    319.51 o 
   2   0   6    47722.08    46380.37    351.45 o 
   3   0   6    20918.27    20635.90    160.03 o 
   4   0   6     5437.86     5682.22    159.23 o 
   5   0   6    12908.84    12683.54    171.48 o 
   6   0   6     9277.82     9038.88    122.48 o 
   7   0   6      121.22      225.00     41.38 o 
   8   0   6    10292.93    10416.39    159.97 o 
   9   0   6       55.20       86.81     16.72 o 
  10   0   6     2770.05     2765.76     72.65 o 
  11   0   6     2344.36     2526.88     91.12 o 
  12   0   6      264.49      291.00     41.39 o 
  13   0   6     1294.67     1364.65     77.16 o 
  14   0   6      265.06      363.32     49.60 o 
   1   1   6    11635.29    12366.68    126.61 o 
   2   1   6    24900.66    25886.53    130.85 o 
   3   1   6     9994.13    10178.58     65.31 o 
   4   1   6     9428.76     8970.94     84.87 o 
   5   1   6     2766.10     2554.03     33.02 o 
   6   1   6     2773.98     2647.61     33.60 o 
   7   1   6     4856.61     4934.83     58.67 o 
   8   1   6      273.44      253.62     15.60 o 
   9   1   6     2389.93     2486.37     44.93 o 
  10   1   6     1511.53     1581.37     38.13 o 
  11   1   6      270.10      295.15     28.47 o 
  12   1   6     1205.21     1269.24     48.92 o 
  13   1   6       82.48      108.31     23.08 o 
  14   1   6     1353.74     1380.26     61.11 o 
   0   2   6    13231.23    13192.32    111.94 o 
   1   2   6     2522.53     2724.59     30.38 o 
   2   2   6     2017.79     2325.61     36.20 o 
   3   2   6     1365.34     1465.22     17.98 o 
   4   2   6     2014.02     2135.09     39.99 o 
   5   2   6     2625.46     2774.15     55.76 o 
   6   2   6      275.72      324.07     12.02 o 
   7   2   6      613.40      587.08     18.18 o 
   8   2   6      570.75      499.33     20.20 o 
   9   2   6       75.44      115.46     20.37 o 
  10   2   6      284.96      360.36     21.87 o 
  11   2   6       31.73       72.93     18.38 o 
  12   2   6      472.38      627.84     55.16 o 
  13   2   6       30.00       57.98     21.49 o 
  14   2   6      427.70      522.85     41.97 o 
   1   3   6     2150.96     1993.63     20.43 o 
   2   3   6      784.29      802.27     19.17 o 
   3   3   6     6366.54     6532.07     54.78 o 
   4   3   6     2245.25     2019.54     33.31 o 
   5   3   6       34.23       72.74     13.65 o 
   6   3   6    14813.82    14252.85    109.29 o 
   7   3   6     5376.22     5090.13     61.48 o 
   8   3   6      763.90      836.96     34.54 o 
   9   3   6     4635.04     4447.19     69.97 o 
  10   3   6     2797.63     2942.73     64.27 o 
  11   3   6      926.99     1034.37     42.15 o 
  12   3   6     5315.62     5434.59    116.83 o 
  13   3   6      646.36      796.91     43.99 o 
  14   3   6      306.09      487.84     38.58 o 
   0   4   6     3601.97     2956.69     34.47 o 
   1   4   6    10868.48    11449.57    155.04 o 
   2   4   6    21983.79    22178.24    189.02 o 
   3   4   6     6339.09     5988.98     53.26 o 
   4   4   6     5633.78     5949.85     52.37 o 
   5   4   6    18247.54    17438.71    118.87 o 
   6   4   6      261.49      243.53     13.86 o 
   7   4   6     2623.88     2508.32     42.11 o 
   8   4   6    23498.01    22778.16    218.02 o 
   9   4   6      202.92      209.99     16.34 o 
  10   4   6     6823.58     6807.31     99.42 o 
  11   4   6     3217.68     3372.05     77.18 o 
  12   4   6       49.54      335.41     61.39 o 
  13   4   6     2212.69     2486.23     75.96 o 
  14   4   6     2603.48     2655.53     84.07 o 
   1   5   6     3401.49     3364.34     46.38 o 
   2   5   6      576.33      557.37     20.73 o 
   3   5   6     5154.32     5277.30     57.88 o 
   4   5   6     3808.02     3621.16     33.23 o 
   5   5   6       15.87       14.03      4.91 o 
   6   5   6    14106.31    13916.97    107.85 o 
   7   5   6     2708.95     2693.75     36.55 o 
   8   5   6     1751.46     1857.30     81.97 o 
   9   5   6     3133.96     3055.54     53.58 o 
  10   5   6     5605.52     5327.13     84.38 o 
  11   5   6     1743.25     1759.23     54.66 o 
  12   5   6     6469.29     6661.09    134.62 o 
  13   5   6      589.10      635.47     41.16 o 
  14   5   6      406.42      520.67     40.17 o 
   0   6   6       92.76      115.01     16.17 o 
   1   6   6     2751.71     3117.31     37.56 o 
   2   6   6      887.13      991.46     21.33 o 
   3   6   6     7681.15     8394.72    115.58 o 
   4   6   6      646.46      537.87     13.05 o 
   5   6   6       23.65       38.02      6.67 o 
   6   6   6      630.65      713.54     25.10 o 
   7   6   6     1886.20     1835.38     27.14 o 
   8   6   6     1029.79      999.59     27.44 o 
   9   6   6      188.77      176.12     15.76 o 
  10   6   6     2096.64     1993.33     46.05 o 
  11   6   6        0.16        8.58     13.44 o 
  12   6   6       19.48      252.64     58.68 o 
  13   6   6       13.73       36.12     19.41 o 
   1   7   6    15210.78    14868.48    188.26 o 
   2   7   6    17945.59    18858.58    143.20 o 
   3   7   6      716.15      739.65     13.66 o 
   4   7   6    14724.75    14383.06     96.72 o 
   5   7   6     3487.55     3421.86     37.14 o 
   6   7   6       40.00       56.34      7.79 o 
   7   7   6     4567.78     4580.41     51.43 o 
   8   7   6      715.84      694.67     19.98 o 
   9   7   6     1984.15     1954.64     41.42 o 
  10   7   6      165.00      186.56     17.02 o 
  11   7   6     1389.52     1423.51     52.13 o 
  12   7   6      466.42      517.71     35.01 o 
  13   7   6       89.35      116.91     25.89 o 
   0   8   6    24110.00    23853.42    230.59 o 
   1   8   6     1295.20     1268.84     23.19 o 
   2   8   6    25244.88    25773.63    197.88 o 
   3   8   6    18213.57    17875.45    130.27 o 
   4   8   6      146.94      167.31     19.14 o 
   5   8   6    13428.64    13018.80    106.26 o 
   6   8   6     5743.04     5580.90     58.14 o 
   7   8   6      938.68      943.21     20.97 o 
   8   8   6     5723.58     5627.84     71.03 o 
   9   8   6      956.28      928.91     30.57 o 
  10   8   6      397.27      406.11     21.20 o 
  11   8   6     3167.95     3202.91     77.46 o 
  12   8   6      115.97      144.40     23.02 o 
  13   8   6     1974.58     1981.45     72.33 o 
   1   9   6    14065.16    13801.78    132.40 o 
   2   9   6     9247.19     8551.22     69.22 o 
   3   9   6     1743.80     1664.53     23.54 o 
   4   9   6     6954.55     6769.35     60.19 o 
   5   9   6     3220.02     3101.97     38.26 o 
   6   9   6     2126.32     2129.64     32.91 o 
   7   9   6     5380.86     5321.13     62.94 o 
   8   9   6      328.86      321.35     15.49 o 
   9   9   6     3572.40     3436.77     62.82 o 
  10   9   6      251.99      216.97     18.87 o 
  11   9   6      348.15      335.97     27.44 o 
  12   9   6      425.28      402.52     32.76 o 
  13   9   6      220.37      205.80     36.03 o 
   0  10   6     7549.22     7869.05    138.17 o 
   1  10   6       16.52       35.40      9.39 o 
   2  10   6       52.21      101.16     19.28 o 
   3  10   6      263.79      188.52     12.18 o 
   4  10   6     2008.79     2029.68     33.04 o 
   5  10   6      103.37      108.14      9.41 o 
   6  10   6      506.30      524.74     27.55 o 
   7  10   6       58.40       69.14      9.58 o 
   8  10   6      102.53      189.86     21.39 o 
   9  10   6      112.45      178.17     25.22 o 
  10  10   6      166.39      261.26     37.41 o 
  11  10   6        1.08        3.15     13.44 o 
  12  10   6        4.02       -1.87     17.50 o 
   1  11   6      517.93      521.71     13.66 o 
   2  11   6       66.44      116.16     18.38 o 
   3  11   6     1459.67     1469.71     29.53 o 
   4  11   6     1573.05     1666.83     29.80 o 
   5  11   6      279.59      318.23     23.60 o 
   6  11   6     5055.20     5078.31     62.54 o 
   7  11   6      657.29      725.40     23.94 o 
   8  11   6      666.93      604.97     21.48 o 
   9  11   6     4488.70     4454.87     73.60 o 
  10  11   6      589.26      628.62     31.60 o 
  11  11   6      805.25      770.89     53.51 o 
  12  11   6     2961.32     2924.19    106.16 o 
   0  12   6     4030.59     4310.79     78.69 o 
   1  12   6     1544.02     1620.71     33.46 o 
   2  12   6    10623.82    10490.18    119.10 o 
   3  12   6     4306.27     4238.33     52.68 o 
   4  12   6     2066.76     1963.67     33.99 o 
   5  12   6     5862.24     5742.44     76.08 o 
   6  12   6     1670.31     1663.92     36.56 o 
   7  12   6     1610.57     1519.11     36.42 o 
   8  12   6     7127.71     7095.09    106.73 o 
   9  12   6        0.44       -4.16     11.15 o 
  10  12   6     3863.16     3772.42     88.95 o 
  11  12   6     3447.97     3359.54    111.70 o 
  12  12   6        0.08        6.82     19.82 o 
   1  13   6     5895.27     6158.26     79.25 o 
   2  13   6      888.55      991.98     30.02 o 
   3  13   6     1093.28     1060.95     30.57 o 
   4  13   6     5496.50     5443.09     79.91 o 
   5  13   6     1653.87     1639.66     40.89 o 
   6  13   6     3574.61     3463.46     64.90 o 
   7  13   6     2985.24     2988.18     59.59 o 
   8  13   6      354.10      338.28     21.61 o 
   9  13   6     1716.88     1679.94     48.53 o 
  10  13   6      648.59      617.42     39.58 o 
  11  13   6      639.61      615.59     53.55 o 
   0  14   6       90.70      203.56     36.89 o 
   1  14   6      410.98      386.21     19.65 o 
   2  14   6        8.40       35.12     21.07 o 
   3  14   6      417.97      483.59     28.76 o 
   4  14   6     1473.79     1530.71     37.74 o 
   5  14   6     1435.28     1462.62     43.75 o 
   6  14   6       11.00       32.68     15.37 o 
   7  14   6       87.26       63.79     14.66 o 
   8  14   6      417.84      449.96     26.95 o 
   9  14   6       51.78       41.26     15.42 o 
  10  14   6      252.52      224.17     28.22 o 
  11  14   6      289.35      321.71     37.05 o 
   1  15   6      940.10      943.47     33.73 o 
   2  15   6     1218.53     1228.96     38.76 o 
   3  15   6     1040.90     1106.97     38.88 o 
   4  15   6     1455.86     1527.98     43.15 o 
   5  15   6       24.28       33.86     13.31 o 
   6  15   6      484.23      457.52     25.05 o 
   7  15   6      792.66      868.29     36.54 o 
   8  15   6       15.62       23.10     13.71 o 
   9  15   6      313.43      368.26     29.80 o 
  10  15   6      231.33      272.74     33.67 o 
   0  16   6     4308.15     4452.01    126.20 o 
   1  16   6        3.14       -3.40     10.35 o 
   2  16   6     3446.54     3458.14     70.92 o 
   3  16   6     4688.09     4772.20     89.66 o 
   4  16   6       31.65       47.41     15.38 o 
   5  16   6     3879.59     3819.85     82.04 o 
   6  16   6      935.83      993.41     37.45 o 
   7  16   6      814.24      699.77     31.26 o 
   8  16   6     2925.87     2930.15     72.29 o 
   9  16   6       37.87       48.36     18.04 o 
  10  16   6     1171.15     1077.41     71.66 o 
   1  17   6     6340.37     6376.55    107.47 o 
   2  17   6     2763.06     2777.19     63.26 o 
   3  17   6       43.69       70.94     16.61 o 
   4  17   6     3798.78     3762.49     78.25 o 
   5  17   6      933.07      929.04     38.71 o 
   6  17   6      607.32      619.46     34.71 o 
   7  17   6      987.42     1066.72     46.78 o 
   8  17   6       13.90       -3.49     14.47 o 
   9  17   6      852.31      777.98     50.11 o 
   0  18   6      263.42      364.41     42.13 o 
   1  18   6      140.75      138.03     21.74 o 
   2  18   6      359.25      401.19     30.30 o 
   3  18   6      154.27      180.70     21.65 o 
   4  18   6        4.32       -5.05     10.95 o 
   5  18   6       30.57       65.91     22.60 o 
   6  18   6      200.93      241.37     27.60 o 
   7  18   6      202.76      184.11     27.46 o 
   8  18   6      128.72      184.91     31.50 o 
   1  19   6     1398.26     1466.06     53.18 o 
   2  19   6      578.66      576.37     35.35 o 
   3  19   6       63.23       64.70     19.72 o 
   4  19   6      788.81      812.17     41.86 o 
   5  19   6      368.44      393.02     31.39 o 
   6  19   6      197.74      220.55     33.17 o 
   7  19   6      161.32      188.98     34.84 o 
   0  20   6     2625.40     2844.67    117.00 o 
   1  20   6      815.08      886.42     43.65 o 
   2  20   6     1465.35     1489.08     56.97 o 
   3  20   6     2738.70     2812.40     82.23 o 
   4  20   6       15.65       -5.64     16.49 o 
   5  20   6     1846.02     1834.09     72.41 o 
   6  20   6      772.75      805.79     49.38 o 
   1  21   6     1901.18     1989.13     77.08 o 
   2  21   6      736.98      736.03     51.50 o 
   3  21   6      624.29      620.06     44.70 o 
   4  21   6     1116.43     1154.20     60.48 o 
   0  22   6      271.65      382.04     65.21 o 
   1  22   6       47.18       53.35     26.30 o 
   2  22   6       28.78       25.87     27.96 o 
   1   1   7      883.48      931.07     12.92 o 
   2   1   7    41315.93    42725.85    219.95 o 
   3   1   7      209.20      275.12     21.86 o 
   4   1   7    27913.70    27608.75    245.20 o 
   5   1   7     1362.97     1313.90     23.73 o 
   6   1   7     9647.36     9687.30     92.34 o 
   7   1   7     1386.73     1345.52     27.20 o 
   8   1   7       14.21       73.71     18.00 o 
   9   1   7       44.25       65.82     12.37 o 
  10   1   7     2698.58     2907.09    111.86 o 
  11   1   7        4.38       97.63     41.02 o 
  12   1   7     4224.56     4326.88     96.19 o 
  13   1   7       49.03       32.41     18.63 o 
  14   1   7     1041.26     1153.42     56.58 o 
   0   2   7    30183.39    30804.69    383.34 o 
   1   2   7        0.22       28.72      7.31 o 
   2   2   7    31572.85    31312.33    289.92 o 
   3   2   7     4959.71     5415.52    126.45 o 
   4   2   7      203.44      252.67     27.24 o 
   5   2   7     1001.86     1073.46     17.44 o 
   6   2   7     8845.03     8458.80     67.12 o 
   7   2   7      120.36      141.03     31.04 o 
   8   2   7    30559.34    30448.38    285.79 o 
   9   2   7       78.07       82.97     12.81 o 
  10   2   7    14481.75    14320.12    173.70 o 
  11   2   7      207.84      247.06     25.40 o 
  12   2   7        1.49      269.20     38.51 o 
  13   2   7       27.94       27.72     18.36 o 
  14   2   7     2680.34     2708.26     84.68 o 
   1   3   7     5195.75     5647.17     74.64 o 
   2   3   7    17011.72    18680.48    191.08 o 
   3   3   7      505.73      626.99     25.66 o 
   4   3   7    45386.00    45457.63    330.72 o 
   5   3   7        0.18        6.53      4.61 o 
   6   3   7    18335.63    17693.79    276.99 o 
   7   3   7      257.70      331.63     35.31 o 
   8   3   7       40.33       85.56     15.46 o 
   9   3   7        4.16        7.35     10.65 o 
  10   3   7     4318.43     4210.99     84.04 o 
  11   3   7        7.11       19.90     15.00 o 
  12   3   7     4820.31     4911.85    109.51 o 
  13   3   7        1.56        3.20     14.00 o 
  14   3   7      718.06      818.17     47.25 o 
   0   4   7     3558.04     4378.04     67.73 o 
   1   4   7      463.47      566.52     15.47 o 
   2   4   7     1545.52     1814.92     30.22 o 
   3   4   7     2341.58     2525.13     27.10 o 
   4   4   7      538.03      659.60     31.02 o 
   5   4   7      274.56      249.99      9.37 o 
   6   4   7        4.00        1.69      6.39 o 
   7   4   7      617.02      606.98     17.72 o 
   8   4   7      473.21      525.16     46.41 o 
   9   4   7       79.56      101.07     13.51 o 
  10   4   7        0.30       42.84     14.58 o 
  11   4   7       80.55      145.68     24.97 o 
  12   4   7       18.50      213.30     37.57 o 
  13   4   7      220.14      255.55     30.49 o 
  14   4   7       14.81       53.27     22.40 o 
   1   5   7        1.59       56.34     20.13 o 
   2   5   7     7825.35     8000.42     65.82 o 
   3   5   7        3.26       55.32      9.66 o 
   4   5   7    33130.01    31862.03    196.98 o 
   5   5   7      104.82      133.83      8.01 o 
   6   5   7     3024.26     3016.87     34.75 o 
   7   5   7      178.96      182.83     10.01 o 
   8   5   7      547.07      620.74     46.30 o 
   9   5   7      343.94      333.94     19.62 o 
  10   5   7     1044.78     1195.83     36.02 o 
  11   5   7      180.82      174.66     24.43 o 
  12   5   7     1891.65     2050.62     66.21 o 
  13   5   7        2.65       48.76     20.78 o 
  14   5   7     1374.75     1450.68    118.12 o 
   0   6   7    51845.84    48670.70    543.18 o 
   1   6   7      601.23      720.03     46.56 o 
   2   6   7    14252.99    13645.02    105.86 o 
   3   6   7     3487.81     3512.37     28.15 o 
   4   6   7      662.29      656.39     14.38 o 
   5   6   7      441.10      472.78     17.87 o 
   6   6   7    15887.64    15749.66    127.39 o 
   7   6   7      320.68      307.32     12.15 o 
   8   6   7    10055.04    10057.22    115.88 o 
   9   6   7      246.73      254.52     17.51 o 
  10   6   7     8356.18     8133.61    115.72 o 
  11   6   7       74.23       82.66     17.79 o 
  12   6   7      152.24      177.49     26.13 o 
  13   6   7      344.23      369.08     32.93 o 
   1   7   7     4497.79     4660.82     64.03 o 
   2   7   7    18658.04    18312.32    142.72 o 
   3   7   7      341.00      318.45     12.77 o 
   4   7   7    25842.90    25399.80    185.99 o 
   5   7   7      990.59     1120.57     35.85 o 
   6   7   7     6441.89     6639.89     65.17 o 
   7   7   7      397.90      338.18     14.44 o 
   8   7   7        0.61       11.66      8.66 o 
   9   7   7      280.22      291.05     18.20 o 
  10   7   7     2941.37     2957.50     57.58 o 
  11   7   7        1.29       11.93     13.32 o 
  12   7   7     2386.24     2312.86     71.78 o 
  13   7   7       84.40      120.05     23.91 o 
   0   8   7     4698.20     5215.90     96.35 o 
   1   8   7        2.38       13.51      5.17 o 
   2   8   7       16.15       21.91      8.85 o 
   3   8   7        7.81       44.58     12.00 o 
   4   8   7       10.24       10.54      5.69 o 
   5   8   7      393.98      419.48     13.43 o 
   6   8   7      590.65      531.05     15.69 o 
   7   8   7       43.48       56.70      8.79 o 
   8   8   7       52.25       65.01      9.99 o 
   9   8   7      424.61      380.01     19.79 o 
  10   8   7       38.56       38.87     13.96 o 
  11   8   7       23.80       52.46     18.66 o 
  12   8   7       50.00       68.30     28.15 o 
  13   8   7        5.50       37.16     24.96 o 
   1   9   7        0.04       29.99     11.59 o 
   2   9   7     1338.39     1257.36     23.04 o 
   3   9   7      164.58      172.16     11.29 o 
   4   9   7    13623.86    13895.51    173.95 o 
   5   9   7       45.08       53.52      7.29 o 
   6   9   7     5249.11     5091.17     58.60 o 
   7   9   7      499.47      542.25     26.62 o 
   8   9   7        1.22       13.54      9.08 o 
   9   9   7      331.03      291.42     20.07 o 
  10   9   7      837.26      874.47     32.42 o 
  11   9   7       86.96      110.23     20.41 o 
  12   9   7     3494.18     3519.00    125.33 o 
  13   9   7       11.57       18.02     25.83 o 
   0  10   7     7421.51     7286.11    135.34 o 
   1  10   7      688.97      781.23     17.60 o 
   2  10   7    13859.20    13209.76    139.08 o 
   3  10   7      431.05      433.36     17.24 o 
   4  10   7      213.88      169.51     13.00 o 
   5  10   7       37.41       68.12     13.53 o 
   6  10   7     6143.34     6020.01     67.86 o 
   7  10   7      155.51      154.52     12.22 o 
   8  10   7    15865.30    15402.78    171.22 o 
   9  10   7      128.58      125.94     15.91 o 
  10  10   7     6279.99     6192.07    101.96 o 
  11  10   7      260.55      222.51     32.73 o 
  12  10   7        2.92      -22.69     22.69 o 
   1  11   7        7.25        3.36      7.11 o 
   2  11   7     1767.33     1668.94     34.72 o 
   3  11   7      284.43      262.55     19.18 o 
   4  11   7     7775.68     8009.94     97.73 o 
   5  11   7      124.43      132.06     13.48 o 
   6  11   7     9361.05     9053.12    115.22 o 
   7  11   7     1166.88     1130.45     31.30 o 
   8  11   7      958.11      842.76     32.65 o 
   9  11   7      785.18      791.04     37.48 o 
  10  11   7     1817.57     1763.32     58.74 o 
  11  11   7        4.94      -15.54     20.72 o 
  12  11   7     5516.97     5371.77    153.17 o 
   0  12   7     3061.29     3326.00    183.23 o 
   1  12   7      103.84       91.33     12.34 o 
   2  12   7        5.79       -2.57      8.54 o 
   3  12   7     1494.34     1524.90     31.67 o 
   4  12   7     1660.14     1583.56     34.84 o 
   5  12   7       23.75       87.24     14.87 o 
   6  12   7      571.54      528.37     24.34 o 
   7  12   7      483.70      469.51     23.09 o 
   8  12   7      377.64      361.79     23.45 o 
   9  12   7       68.68       56.84     17.42 o 
  10  12   7      353.19      374.05     30.86 o 
  11  12   7      247.90      305.75     39.76 o 
  12  12   7       93.79      110.12     35.96 o 
   1  13   7     2269.71     2258.43     47.71 o 
   2  13   7    14270.41    14194.70    172.55 o 
   3  13   7        7.87       39.09     18.28 o 
   4  13   7    12606.47    12356.67    159.69 o 
   5  13   7      822.31      801.62     28.79 o 
   6  13   7      127.94      164.14     18.43 o 
   7  13   7      621.05      606.14     27.52 o 
   8  13   7      383.45      378.79     24.43 o 
   9  13   7      398.10      389.56     30.24 o 
  10  13   7      157.79      148.68     24.18 o 
  11  13   7      103.22      105.55     28.49 o 
   0  14   7    22746.54    23539.15    341.85 o 
   1  14   7     1021.51     1012.84     32.77 o 
   2  14   7    12999.15    12825.67    167.25 o 
   3  14   7     2813.03     2893.50     62.24 o 
   4  14   7      945.71      855.92     30.89 o 
   5  14   7       42.71       47.71     12.95 o 
   6  14   7    13710.94    13353.19    179.52 o 
   7  14   7      137.63      148.56     17.73 o 
   8  14   7     5169.85     5039.73     98.49 o 
   9  14   7      176.61      185.15     24.47 o 
  10  14   7     1432.41     1329.45     57.58 o 
  11  14   7       41.07       21.27     21.21 o 
   1  15   7      473.73      524.28     26.67 o 
   2  15   7     5432.35     5532.55     93.27 o 
   3  15   7       35.93      126.22     40.68 o 
   4  15   7    14550.85    14521.23    204.05 o 
   5  15   7      294.31      291.61     20.70 o 
   6  15   7     3103.22     3086.22     65.82 o 
   7  15   7      204.87      209.38     20.31 o 
   8  15   7       35.35       22.19     14.39 o 
   9  15   7       74.30       71.25     19.31 o 
  10  15   7     1094.04     1021.34     56.59 o 
   0  16   7     2351.79     2563.76    107.27 o 
   1  16   7      292.98      342.92     45.02 o 
   2  16   7      487.48      511.38     32.94 o 
   3  16   7      331.87      395.05     28.10 o 
   4  16   7      340.70      318.20     26.00 o 
   5  16   7        2.27       46.98     17.13 o 
   6  16   7      251.23      251.96     24.63 o 
   7  16   7      395.38      374.51     27.17 o 
   8  16   7       68.53       57.23     18.59 o 
   9  16   7        9.35       16.78     18.25 o 
   1  17   7        0.00       83.24     24.08 o 
   2  17   7        6.75        7.24     13.45 o 
   3  17   7       37.43       37.04     13.96 o 
   4  17   7     2058.28     2105.69     80.42 o 
   5  17   7      313.09      305.43     22.06 o 
   6  17   7     1548.68     1585.07     52.16 o 
   7  17   7      107.34      118.72     21.41 o 
   8  17   7      245.76      245.73     27.63 o 
   9  17   7      101.08       90.58     29.58 o 
   0  18   7     4653.02     4594.21    140.02 o 
   1  18   7       84.88      114.22     20.31 o 
   2  18   7     2639.96     2616.90     71.09 o 
   3  18   7       41.04       72.31     19.83 o 
   4  18   7      182.51      229.42     26.98 o 
   5  18   7      451.17      481.70     34.00 o 
   6  18   7     1871.45     1745.34     61.63 o 
   7  18   7      353.87      369.80     32.45 o 
   8  18   7     3566.68     3537.92    123.60 o 
   1  19   7        7.45       31.62     17.73 o 
   2  19   7      401.47      390.42     30.72 o 
   3  19   7      628.01      644.63     38.03 o 
   4  19   7     2547.36     2575.22     77.34 o 
   5  19   7      403.59      387.55     32.39 o 
   6  19   7     3350.08     3521.04    102.91 o 
   7  19   7      285.94      284.84     36.86 o 
   0  20   7      162.28      173.74     38.82 o 
   1  20   7       42.16       56.68     20.49 o 
   2  20   7       18.59       16.34     16.92 o 
   3  20   7       55.15      139.66     29.91 o 
   4  20   7     1093.18     1069.40     55.31 o 
   5  20   7        6.88       89.08     26.49 o 
   6  20   7        1.70      -17.18     22.13 o 
   1  21   7       77.35      167.56     31.55 o 
   2  21   7     1612.33     1572.33     81.87 o 
   3  21   7       53.98       56.72     24.02 o 
   4  21   7     1180.45     1188.25     63.72 o 
   0  22   7     4301.97     4405.96    240.80 o 
   1  22   7        8.65       -8.16     23.53 o 
   0   0   8   106307.27   108370.60   2773.71 o 
   1   0   8    19160.55    20510.27    205.65 o 
   2   0   8     2308.84     2305.30     33.93 o 
   3   0   8    61382.74    61775.36    913.61 o 
   4   0   8      460.89      601.52     51.52 o 
   5   0   8    12442.06    11866.11    137.26 o 
   6   0   8     5306.90     5505.48     94.55 o 
   7   0   8        9.59       56.07     33.02 o 
   8   0   8     2701.97     2765.78     66.81 o 
   9   0   8       97.41      111.57     20.48 o 
  10   0   8     2359.90     2428.56     73.80 o 
  11   0   8     3227.17     3218.26    106.01 o 
  12   0   8      337.21      339.43     47.80 o 
  13   0   8     2672.73     2736.15    111.34 o 
  14   0   8      197.52      201.37     41.49 o 
   1   1   8    24997.76    25707.92    188.89 o 
   2   1   8     3296.98     3631.22     59.60 o 
   3   1   8      741.26      671.53     20.02 o 
   4   1   8     4326.35     4412.97     60.05 o 
   5   1   8     8342.59     7709.35     60.30 o 
   6   1   8     1367.49     1241.39     19.39 o 
   7   1   8     7225.64     7242.61     82.50 o 
   8   1   8      272.57      379.85     38.98 o 
   9   1   8     2179.19     2216.10     44.56 o 
  10   1   8     1792.87     1954.02     58.51 o 
  11   1   8     1137.90     1208.04     45.78 o 
  12   1   8      459.98      516.95     34.28 o 
  13   1   8      114.50      177.38     26.11 o 
  14   1   8      250.06      253.69     34.55 o 
   0   2   8      172.60      164.21     40.49 o 
   1   2   8     5579.16     5832.85     43.36 o 
   2   2   8      552.05      666.97     19.71 o 
   3   2   8     1236.29     1268.23     30.54 o 
   4   2   8     1421.49     1563.24     24.62 o 
   5   2   8       10.90       39.44      8.70 o 
   6   2   8     1408.80     1349.19     37.39 o 
   7   2   8     1196.30     1190.56     28.63 o 
   8   2   8       38.45       78.13     14.37 o 
   9   2   8      263.78      318.98     24.74 o 
  10   2   8       12.04       94.51     31.37 o 
  11   2   8      359.34      416.15     29.16 o 
  12   2   8      247.25      290.63     28.07 o 
  13   2   8        8.30       27.77     17.90 o 
  14   2   8        1.47       13.64     18.01 o 
   1   3   8      700.84      593.67     17.96 o 
   2   3   8        1.42       16.71      9.06 o 
   3   3   8    10599.27    10981.40     75.56 o 
   4   3   8     4414.03     4422.72     45.57 o 
   5   3   8     1809.99     1950.20     28.15 o 
   6   3   8     3132.98     3018.79     50.41 o 
   7   3   8     7933.36     7594.46     85.87 o 
   8   3   8       56.61       64.16     12.28 o 
   9   3   8    10347.15    10374.72    129.30 o 
  10   3   8     1821.17     1809.87     44.63 o 
  11   3   8     2329.28     2574.11     73.78 o 
  12   3   8     1387.08     1467.08     56.43 o 
  13   3   8     1094.74     1333.12     71.22 o 
  14   3   8      181.55      210.84     32.75 o 
   0   4   8    28020.00    27350.42    440.89 o 
   1   4   8      611.06      497.22     11.50 o 
   2   4   8    13640.98    14339.01    118.21 o 
   3   4   8     9675.66     9445.57     77.66 o 
   4   4   8      798.06      886.75     17.09 o 
   5   4   8    20343.64    19934.03    140.98 o 
   6   4   8     9408.84     9392.81     79.53 o 
   7   4   8    11631.51    11221.45    104.22 o 
   8   4   8     4696.19     4847.94    116.77 o 
   9   4   8      310.15      547.46     71.72 o 
  10   4   8     1484.60     1473.47     39.59 o 
  11   4   8     8966.41     9028.89    157.07 o 
  12   4   8       78.78      111.99     23.02 o 
  13   4   8     5467.86     5557.04    132.21 o 
   1   5   8     2060.50     1849.82     47.23 o 
   2   5   8     7004.32     7091.68     68.30 o 
   3   5   8     4267.40     4422.65     61.03 o 
   4   5   8     4486.69     4333.54     39.03 o 
   5   5   8      295.62      348.51     10.59 o 
   6   5   8      437.95      418.53     13.04 o 
   7   5   8     4220.62     4098.40     49.50 o 
   8   5   8        0.69        4.32      8.67 o 
   9   5   8    12640.19    12292.55    150.28 o 
  10   5   8      403.01      433.02     23.02 o 
  11   5   8     3141.58     3239.62     78.34 o 
  12   5   8      683.53      700.91     40.87 o 
  13   5   8      736.28      942.10     71.96 o 
   0   6   8     1872.40     2285.06    279.80 o 
   1   6   8     2747.29     2867.28     37.98 o 
   2   6   8       59.35       81.10      8.78 o 
   3   6   8     4559.76     4882.90     51.80 o 
   4   6   8       37.58       53.66      5.46 o 
   5   6   8       44.05       60.28      8.89 o 
   6   6   8      132.67      149.43     10.07 o 
   7   6   8     3512.68     3583.14     43.59 o 
   8   6   8     1047.00     1055.35     48.12 o 
   9   6   8      113.89      211.50     35.37 o 
  10   6   8        4.46        7.26      9.96 o 
  11   6   8     1305.11     1269.28     44.16 o 
  12   6   8      287.76      299.56     28.14 o 
  13   6   8      547.41      549.21     39.49 o 
   1   7   8    16024.74    15953.03    119.21 o 
   2   7   8      633.72      602.86     17.14 o 
   3   7   8     3979.67     3979.34     45.95 o 
   4   7   8     4114.50     4005.47     59.27 o 
   5   7   8     5143.04     4791.02     48.41 o 
   6   7   8       87.98      122.54     17.06 o 
   7   7   8     3276.08     3302.45     45.25 o 
   8   7   8       10.11        8.92      7.52 o 
   9   7   8      723.72      763.22     27.34 o 
  10   7   8      194.37      221.53     19.23 o 
  11   7   8      655.44      687.05     36.39 o 
  12   7   8      789.83      790.10     41.38 o 
  13   7   8        5.74       25.72     22.67 o 
   0   8   8    13065.13    12690.16    191.54 o 
   1   8   8     4932.84     4932.32     52.79 o 
   2   8   8     4209.43     4192.94     48.10 o 
   3   8   8    36265.25    36114.49    291.29 o 
   4   8   8      299.14      270.48     13.69 o 
   5   8   8    14727.98    14578.51    117.23 o 
   6   8   8     4103.72     4027.21     48.66 o 
   7   8   8      571.72      596.53     17.64 o 
   8   8   8     2548.55     2494.04     41.62 o 
   9   8   8      235.43      308.80     46.69 o 
  10   8   8     1542.15     1522.30     40.55 o 
  11   8   8     2016.34     1917.76     59.13 o 
  12   8   8        0.01       15.32     15.66 o 
  13   8   8     2399.16     2359.74     94.72 o 
   1   9   8    28263.64    27432.61    275.60 o 
   2   9   8      259.21      230.95     11.54 o 
   3   9   8     1413.25     1426.41     27.81 o 
   4   9   8     2179.93     2119.73     36.89 o 
   5   9   8     4506.21     4390.10     60.07 o 
   6   9   8     1908.34     1900.51     30.16 o 
   7   9   8     8808.34     8640.35     92.97 o 
   8   9   8        5.33        3.97      8.09 o 
   9   9   8     1759.33     1631.35     40.74 o 
  10   9   8     1510.82     1432.51     40.62 o 
  11   9   8      418.91      423.93     40.79 o 
  12   9   8      483.58      511.22     47.15 o 
   0  10   8        9.11       27.75     20.26 o 
   1  10   8     2178.54     2055.73     48.96 o 
   2  10   8       11.37       23.24     11.32 o 
   3  10   8     6018.71     5953.27     78.17 o 
   4  10   8      177.20      155.36     13.43 o 
   5  10   8      221.21      221.00     16.31 o 
   6  10   8      455.95      512.40     22.12 o 
   7  10   8      212.67      217.02     16.74 o 
   8  10   8      235.05      244.00     19.27 o 
   9  10   8       55.85       52.04     15.86 o 
  10  10   8       23.26       49.29     17.00 o 
  11  10   8       59.60       57.47     27.20 o 
  12  10   8        3.96      -13.65     21.86 o 
   1  11   8       45.68       65.56     13.98 o 
   2  11   8     4004.58     3830.57     49.97 o 
   3  11   8     3126.16     3276.15     49.18 o 
   4  11   8     5592.26     5491.84     75.40 o 
   5  11   8      501.52      500.43     20.87 o 
   6  11   8       78.86      118.99     15.40 o 
   7  11   8     1981.02     1956.54     45.82 o 
   8  11   8      136.84      211.64     20.50 o 
   9  11   8     2738.87     2823.09     70.78 o 
  10  11   8     1248.72     1200.51     51.93 o 
  11  11   8      848.38      850.40     56.42 o 
  12  11   8      309.47      361.17     48.10 o 
   0  12   8    16057.82    16135.00    285.44 o 
   1  12   8        8.66       49.12     11.84 o 
   2  12   8     2794.11     2968.72     79.68 o 
   3  12   8     3737.24     3714.95     56.88 o 
   4  12   8       40.54       52.52     10.94 o 
   5  12   8     7973.39     7987.51    106.23 o 
   6  12   8     3859.31     3827.03     65.94 o 
   7  12   8     2904.52     2915.70     56.55 o 
   8  12   8      786.69      822.21     30.53 o 
   9  12   8      169.64      159.43     22.87 o 
  10  12   8     1405.10     1354.36     52.69 o 
  11  12   8     3602.78     3535.04    117.94 o 
   1  13   8     3223.87     3381.10     60.82 o 
   2  13   8       13.81       36.01     15.37 o 
   3  13   8     3562.05     3719.73    111.69 o 
   4  13   8     3834.72     3764.71     65.03 o 
   5  13   8       13.48       26.47     11.63 o 
   6  13   8     1553.06     1544.17     42.72 o 
   7  13   8     2439.31     2528.96     55.49 o 
   8  13   8       55.09       57.10     14.10 o 
   9  13   8     4431.25     4348.71     98.52 o 
  10  13   8      803.05      735.49     42.91 o 
  11  13   8      579.27      560.45     46.88 o 
   0  14   8       75.12      201.78     50.06 o 
   1  14   8      226.49      211.88     21.89 o 
   2  14   8       48.34       71.38     15.66 o 
   3  14   8       55.91       98.53     17.16 o 
   4  14   8      177.11      224.52     22.26 o 
   5  14   8      890.35      873.00     31.90 o 
   6  14   8      257.73      245.05     22.93 o 
   7  14   8      247.87      236.79     19.68 o 
   8  14   8      256.60      278.01     23.68 o 
   9  14   8        1.41       79.95     39.07 o 
  10  14   8      146.58      176.72     27.20 o 
   1  15   8     1128.39     1175.40     44.62 o 
   2  15   8     1766.99     1729.47     48.66 o 
   3  15   8      321.87      331.24     25.27 o 
   4  15   8     2894.35     2920.03     70.98 o 
   5  15   8      647.13      595.24     31.54 o 
   6  15   8       64.64       66.09     18.61 o 
   7  15   8     1059.79     1085.27     38.31 o 
   8  15   8      291.18      298.79     25.14 o 
   9  15   8      481.25      496.89     37.43 o 
  10  15   8      113.81      133.73     29.74 o 
   0  16   8     3029.06     2867.06     99.49 o 
   1  16   8      738.40      719.71     35.69 o 
   2  16   8     3735.58     3744.01     84.33 o 
   3  16   8     6062.63     6223.91    107.89 o 
   4  16   8        0.37       -1.93     12.52 o 
   5  16   8     3595.11     3815.54     82.08 o 
   6  16   8     1898.98     1886.90     56.00 o 
   7  16   8      283.36      295.18     25.56 o 
   8  16   8      948.08     1026.64     47.33 o 
   9  16   8      282.19      268.79     32.02 o 
   1  17   8     3211.11     3413.96     81.95 o 
   2  17   8      541.38      588.43     33.95 o 
   3  17   8      522.73      520.03     33.88 o 
   4  17   8     1360.26     1328.59     51.20 o 
   5  17   8      612.82      651.17     36.61 o 
   6  17   8      727.87      635.11     38.03 o 
   7  17   8     1661.29     1702.00     61.30 o 
   8  17   8        7.75       11.88     18.39 o 
   0  18   8      126.10      161.88     41.18 o 
   1  18   8        0.11        0.33     11.52 o 
   2  18   8       67.98       99.93     21.80 o 
   3  18   8      251.89      272.27     28.29 o 
   4  18   8       39.49       91.37     27.52 o 
   5  18   8       11.85        7.77     15.39 o 
   6  18   8       11.47       35.77     17.82 o 
   7  18   8        6.44       -4.21     14.81 o 
   8  18   8      277.23      289.56     64.07 o 
   1  19   8      912.52     1053.20     48.72 o 
   2  19   8      986.60      993.18     47.18 o 
   3  19   8      261.49      238.91     28.52 o 
   4  19   8      327.71      313.46     33.81 o 
   5  19   8      298.20      285.22     30.80 o 
   6  19   8       12.52       27.83     18.78 o 
   7  19   8      564.79      566.26    109.82 o 
   0  20   8     1909.21     1755.30     92.20 o 
   1  20   8      247.43      301.13     31.28 o 
   2  20   8      520.43      483.09     36.86 o 
   3  20   8     3164.62     3207.55     91.46 o 
   4  20   8       36.18       63.65     21.67 o 
   5  20   8     2799.29     2855.13     95.49 o 
   1  21   8     2324.46     2453.28     83.49 o 
   2  21   8      174.26      175.59     32.27 o 
   3  21   8      266.02      220.80     32.46 o 
   4  21   8      872.59      793.95    127.44 o 
   1   1   9    12490.59    12932.77    103.57 o 
   2   1   9      419.88      441.10     50.51 o 
   3   1   9      446.03      405.37     22.76 o 
   4   1   9     3574.17     3452.25     35.83 o 
   5   1   9        1.44       14.25      5.13 o 
   6   1   9      653.01      555.04     13.45 o 
   7   1   9     2503.98     2386.04     40.23 o 
   8   1   9      155.10      208.07     15.35 o 
   9   1   9     7581.95     7570.22    106.41 o 
  10   1   9       54.75       46.90     13.42 o 
  11   1   9     1198.32     1289.22     53.42 o 
  12   1   9      415.72      433.24     31.43 o 
  13   1   9      226.82      425.28     54.78 o 
  14   1   9      342.37      454.84     67.98 o 
   0   2   9     9097.28     9840.03     95.58 o 
   1   2   9     5550.83     5452.07     66.98 o 
   2   2   9    15724.70    17579.69    167.57 o 
   3   2   9    19945.84    19982.37    132.32 o 
   4   2   9      568.04      688.37     29.67 o 
   5   2   9    24165.68    24249.53    170.40 o 
   6   2   9     2513.19     2578.67     38.76 o 
   7   2   9     1970.41     1890.43     34.99 o 
   8   2   9     1097.77     1046.99     27.56 o 
   9   2   9      525.02      561.05     23.75 o 
  10   2   9     1763.81     1710.06     42.39 o 
  11   2   9     5414.33     5537.38     94.44 o 
  12   2   9       17.81       53.41     20.06 o 
  13   2   9     3478.95     3591.64     94.08 o 
   1   3   9     1642.27     1264.47     17.73 o 
   2   3   9     2717.15     3166.84     36.91 o 
   3   3   9    10036.68    11135.31    215.78 o 
   4   3   9     5975.28     5910.42     50.86 o 
   5   3   9      158.52      217.12      9.51 o 
   6   3   9      287.03      298.22     11.91 o 
   7   3   9     4749.34     4601.55     62.03 o 
   8   3   9       62.84       72.42     13.59 o 
   9   3   9     7409.17     7327.35    100.36 o 
  10   3   9       41.10       65.99     14.93 o 
  11   3   9     1028.53     1058.66     36.61 o 
  12   3   9      676.59      759.65     42.33 o 
  13   3   9      359.64      517.81     38.60 o 
   0   4   9      910.94     1183.80     28.91 o 
   1   4   9      399.24      451.56     16.32 o 
   2   4   9      403.95      510.45     21.61 o 
   3   4   9      605.07      692.88     33.20 o 
   4   4   9      170.08      142.41      8.03 o 
   5   4   9     1420.25     1586.21     27.73 o 
   6   4   9       53.61       79.80      8.16 o 
   7   4   9     1213.66     1158.07     23.99 o 
   8   4   9        2.00       37.78     13.16 o 
   9   4   9      145.30      252.65     46.07 o 
  10   4   9       53.62       90.13     16.00 o 
  11   4   9        7.66        6.67     12.14 o 
  12   4   9        6.53       57.87     31.06 o 
  13   4   9      245.53      244.69     31.17 o 
   1   5   9    13367.90    13229.40     90.19 o 
   2   5   9     6567.20     6744.70     80.37 o 
   3   5   9     5256.58     5073.27     52.37 o 
   4   5   9     2275.89     2020.48     24.58 o 
   5   5   9     3612.01     3446.32     37.52 o 
   6   5   9      233.98      231.02     10.52 o 
   7   5   9     5025.35     4912.46     54.71 o 
   8   5   9      173.30      173.81     15.86 o 
   9   5   9     5867.61     5859.19     88.98 o 
  10   5   9       55.94       71.63     17.80 o 
  11   5   9      631.04      624.16     34.40 o 
  12   5   9      365.03      390.96     33.16 o 
  13   5   9       88.22      217.89     42.96 o 
   0   6   9     7321.41     7112.58    116.35 o 
   1   6   9    10722.83    10511.03     85.06 o 
   2   6   9     4642.73     4443.89     46.59 o 
   3   6   9    18195.04    17518.94    127.57 o 
   4   6   9        5.32       17.24      5.91 o 
   5   6   9    27125.41    26730.92    194.52 o 
   6   6   9     1302.06     1269.06     29.21 o 
   7   6   9      224.58      238.81     11.74 o 
   8   6   9     1328.09     1209.91     31.72 o 
   9   6   9       98.49      137.33     15.68 o 
  10   6   9      437.45      422.15     24.16 o 
  11   6   9     4733.54     4711.73     93.07 o 
  12   6   9      174.66      219.97     27.26 o 
  13   6   9     4000.52     4086.18    118.54 o 
   1   7   9    12770.00    11958.79    109.76 o 
   2   7   9     1813.51     1642.96     25.66 o 
   3   7   9     2020.79     2070.80     30.63 o 
   4   7   9     2125.53     2121.49     45.50 o 
   5   7   9     1069.85      991.04     18.49 o 
   6   7   9        9.69       16.25      7.33 o 
   7   7   9     4023.38     4020.78     49.92 o 
   8   7   9       16.78       36.61     11.42 o 
   9   7   9     5372.35     5378.46     82.10 o 
  10   7   9      129.72      138.80     17.04 o 
  11   7   9      477.70      539.12     36.72 o 
  12   7   9      519.61      533.66     36.80 o 
  13   7   9        3.23      -21.99     23.23 o 
   0   8   9     1591.38     1716.58     55.53 o 
   1   8   9      475.43      489.32     15.66 o 
   2   8   9     1935.06     1960.12     33.38 o 
   3   8   9      127.55      155.74     15.92 o 
   4   8   9     1553.52     1557.53     32.07 o 
   5   8   9       27.86       45.29      9.60 o 
   6   8   9     1453.73     1416.67     26.13 o 
   7   8   9       18.58       76.46     13.98 o 
   8   8   9      607.84      604.35     21.38 o 
   9   8   9        7.18       79.71     32.64 o 
  10   8   9      240.12      233.94     19.73 o 
  11   8   9       92.35      102.89     20.16 o 
  12   8   9       68.77      104.89     28.50 o 
  13   8   9       54.24       87.67     39.30 o 
   1   9   9     3798.15     3495.11     60.55 o 
   2   9   9      349.79      395.48     16.61 o 
   3   9   9     4026.10     4135.16     56.18 o 
   4   9   9      420.68      476.43     17.76 o 
   5   9   9      197.15      233.50     23.88 o 
   6   9   9      700.14      669.98     23.78 o 
   7   9   9     4190.89     4097.42     59.95 o 
   8   9   9       22.82       37.22     10.63 o 
   9   9   9     6002.13     5951.10     99.92 o 
  10   9   9      500.93      483.53     30.52 o 
  11   9   9     1054.75      995.15     56.16 o 
  12   9   9     1136.32     1133.41     65.60 o 
   0  10   9      293.01      358.64     27.73 o 
   1  10   9      177.09      221.80     27.09 o 
   2  10   9     3029.22     3097.01     70.36 o 
   3  10   9     7707.67     7664.06     98.05 o 
   4  10   9      326.01      369.38     38.70 o 
   5  10   9    18301.98    17515.62    187.06 o 
   6  10   9      927.59      923.59     27.49 o 
   7  10   9     5377.75     5189.89     79.13 o 
   8  10   9     1796.07     1693.37     44.71 o 
   9  10   9      449.47      459.35     30.34 o 
  10  10   9     1837.37     1680.89     55.94 o 
  11  10   9     7529.89     7567.88    182.29 o 
  12  10   9       19.58        4.03     19.04 o 
   1  11   9     8681.22     8789.96    122.69 o 
   2  11   9      287.20      314.05     19.15 o 
   3  11   9     1801.00     1791.42     34.08 o 
   4  11   9        5.14      107.57     36.32 o 
   5  11   9      445.23      472.60     21.47 o 
   6  11   9      966.94     1033.18     31.82 o 
   7  11   9     4473.17     4366.14     73.55 o 
   8  11   9      853.93      783.02     29.21 o 
   9  11   9     5120.10     4914.62    103.60 o 
  10  11   9       87.53       97.12     21.85 o 
  11  11   9     1568.88     1513.39     74.32 o 
  12  11   9     1620.47     1623.53     85.32 o 
   0  12   9     2017.56     1959.31     88.78 o 
   1  12   9        1.77       -7.23     11.56 o 
   2  12   9      727.60      700.77     26.18 o 
   3  12   9     1040.48     1022.26     31.60 o 
   4  12   9     1173.75     1113.19     31.69 o 
   5  12   9      551.28      576.06     26.18 o 
   6  12   9      533.16      577.55     25.24 o 
   7  12   9      337.92      278.41     20.94 o 
   8  12   9      537.57      598.91     38.23 o 
   9  12   9      391.37      395.65     30.04 o 
  10  12   9      374.72      409.94     33.68 o 
  11  12   9      317.99      287.12     39.36 o 
   1  13   9     4350.60     4412.78     84.09 o 
   2  13   9     2923.82     2955.39     65.28 o 
   3  13   9      150.27      211.75     18.77 o 
   4  13   9     2803.45     2746.91     61.23 o 
   5  13   9      808.20      761.21     29.03 o 
   6  13   9      147.48      150.87     17.72 o 
   7  13   9      407.00      438.42     25.93 o 
   8  13   9      569.42      560.01     29.28 o 
   9  13   9      899.22      920.14     45.16 o 
  10  13   9       77.60       91.10     22.91 o 
  11  13   9      443.93      395.80     43.57 o 
   0  14   9     9353.34     9529.22    214.91 o 
   1  14   9      660.24      681.59     35.86 o 
   2  14   9     2482.32     2467.85     61.63 o 
   3  14   9     6043.94     6192.00    112.93 o 
   4  14   9      261.35      291.16     22.15 o 
   5  14   9     8561.69     8359.91    132.33 o 
   6  14   9     1494.19     1485.82     40.79 o 
   7  14   9      484.53      523.95     29.46 o 
   8  14   9      894.46      859.59     37.07 o 
   9  14   9       55.03       79.48     21.21 o 
  10  14   9      121.84       93.87     24.63 o 
   1  15   9     5609.99     5837.09    111.12 o 
   2  15   9     5553.45     5743.96    110.96 o 
   3  15   9     1508.81     1380.28     48.24 o 
   4  15   9     2297.79     2335.57     67.60 o 
   5  15   9     1910.09     1858.70     54.06 o 
   6  15   9       88.22       88.98     16.70 o 
   7  15   9     2333.67     2221.58     58.99 o 
   8  15   9       54.83       60.00     19.32 o 
   9  15   9      999.99      935.15     48.12 o 
  10  15   9       35.81       43.69     25.48 o 
   0  16   9      766.11      809.62     57.69 o 
   1  16   9      575.28      628.64     35.67 o 
   2  16   9      126.98      163.59     25.44 o 
   3  16   9     1933.10     1961.53     61.35 o 
   4  16   9      263.41      289.82     28.81 o 
   5  16   9        7.93       23.60     16.68 o 
   6  16   9      619.33      635.45     37.93 o 
   7  16   9       36.54       38.57     19.39 o 
   8  16   9       62.88       48.35     22.12 o 
   9  16   9       85.71      126.37     29.40 o 
   1  17   9      701.50      761.89     41.34 o 
   2  17   9      146.47      181.44     24.44 o 
   3  17   9     1614.91     1595.70     55.50 o 
   4  17   9      295.99      307.26     30.22 o 
   5  17   9       35.26       32.95     17.57 o 
   6  17   9      781.70      805.99     43.57 o 
   7  17   9     1007.16     1007.32     47.84 o 
   8  17   9      101.53      111.56     25.08 o 
   0  18   9       30.26       49.07     28.45 o 
   1  18   9      809.77      840.30     42.76 o 
   2  18   9      705.36      750.07     40.27 o 
   3  18   9     2715.06     2913.11     79.82 o 
   4  18   9     1534.00     1580.31     57.78 o 
   5  18   9     4569.91     4489.23    107.95 o 
   6  18   9       19.10       15.21     17.74 o 
   7  18   9     1192.15     1127.61     53.11 o 
   1  19   9     3129.09     3245.74     89.42 o 
   2  19   9       39.33       70.87     23.77 o 
   3  19   9     1030.50      990.97     48.68 o 
   4  19   9      169.34      178.01     28.03 o 
   5  19   9      112.70      100.87     25.11 o 
   6  19   9     1045.75     1087.07     52.67 o 
   0  20   9        1.05       87.54     47.54 o 
   1  20   9        1.48      -12.01     16.55 o 
   2  20   9       38.25       91.92     23.61 o 
   3  20   9       44.05       46.07     20.86 o 
   4  20   9      149.83      137.90     26.76 o 
   5  20   9      850.37      880.70     56.18 o 
   1  21   9     1308.07     1293.97     61.51 o 
   2  21   9      185.17      219.75     31.08 o 
   3  21   9        9.42       13.72     22.56 o 
   0   0  10    45616.75    43729.79    749.81 o 
   1   0  10     9313.96    10394.44    111.84 o 
   2   0  10    19828.74    20680.65    311.39 o 
   3   0  10      159.25      157.79     11.89 o 
   4   0  10      168.33      169.37     12.79 o 
   5   0  10      402.31      434.71     18.34 o 
   6   0  10    37876.30    37101.70    367.36 o 
   7   0  10     2519.19     2491.48     60.42 o 
   8   0  10     8693.66     8827.51    153.95 o 
   9   0  10       23.26       19.50     16.69 o 
  10   0  10     7583.43     7084.70    146.06 o 
  11   0  10     1719.90     1751.92     67.71 o 
  12   0  10      144.54      228.15     36.03 o 
  13   0  10      132.94      153.77     34.97 o 
   1   1  10     1821.90     2213.23     30.85 o 
   2   1  10    37060.49    39812.18    285.62 o 
   3   1  10      365.29      415.46     33.74 o 
   4   1  10    38991.24    39122.92    259.42 o 
   5   1  10       31.83       67.00     12.72 o 
   6   1  10      235.59      243.83     10.57 o 
   7   1  10     1412.49     1425.10     49.16 o 
   8   1  10      713.78      703.37     24.19 o 
   9   1  10     1420.00     1386.99     38.04 o 
  10   1  10      702.37      805.67     58.60 o 
  11   1  10      208.36      225.31     21.27 o 
  12   1  10     1323.87     1323.54     51.30 o 
  13   1  10       69.59       67.17     21.10 o 
   0   2  10     9834.81    10549.18    107.85 o 
   1   2  10     1223.49     1259.44     47.98 o 
   2   2  10        5.05       13.54      7.18 o 
   3   2  10     2125.12     2078.51     28.54 o 
   4   2  10     2640.97     2650.69     37.54 o 
   5   2  10      645.22      546.72     15.26 o 
   6   2  10     3276.45     3130.72     36.93 o 
   7   2  10        6.12       22.86      9.89 o 
   8   2  10      368.31      360.41     19.41 o 
   9   2  10       93.18       82.45     13.78 o 
  10   2  10     1284.92     1277.52     37.41 o 
  11   2  10        5.79       -2.62     10.26 o 
  12   2  10      106.86      300.48     53.69 o 
  13   2  10        0.53        2.38     14.59 o 
   1   3  10     4966.58     5553.47    104.53 o 
   2   3  10     4298.22     4779.05     56.22 o 
   3   3  10        2.65        8.19      4.92 o 
   4   3  10    15154.31    15412.93    114.67 o 
   5   3  10     1926.27     1905.56     29.90 o 
   6   3  10    11143.63    11001.15     96.28 o 
   7   3  10     1133.86     1087.42     27.48 o 
   8   3  10     1113.74     1137.76     41.12 o 
   9   3  10       15.39       54.67     20.80 o 
  10   3  10     2580.66     2808.11     61.74 o 
  11   3  10       19.11       17.57     12.07 o 
  12   3  10     5793.63     5968.40    129.79 o 
  13   3  10       58.11       72.71     23.78 o 
   0   4  10    17586.98    16677.71    199.96 o 
   1   4  10      249.19      221.92     12.64 o 
   2   4  10    13874.81    14335.28    135.80 o 
   3   4  10     1175.05     1084.82     16.09 o 
   4   4  10     5436.67     5507.20     51.27 o 
   5   4  10     1788.08     1740.58     27.06 o 
   6   4  10    13774.02    13625.66    115.04 o 
   7   4  10      574.36      582.09     30.09 o 
   8   4  10    24363.73    23877.38    247.70 o 
   9   4  10      304.21      264.49     18.36 o 
  10   4  10    12463.69    12163.44    165.42 o 
  11   4  10       74.13       45.33     13.77 o 
  12   4  10        8.94      516.38     39.98 o 
  13   4  10      336.34      314.72     32.19 o 
   1   5  10     9669.15    10174.61    103.24 o 
   2   5  10     6301.42     6640.02     62.04 o 
   3   5  10        4.51        7.39      3.78 o 
   4   5  10    25654.95    26453.15    203.20 o 
   5   5  10     2625.90     2641.49     33.32 o 
   6   5  10     8392.20     8187.73     78.91 o 
   7   5  10     1717.93     1656.85     27.86 o 
   8   5  10     1203.52     1138.13     31.72 o 
   9   5  10      233.72      278.52     21.69 o 
  10   5  10     3025.35     3038.37     64.26 o 
  11   5  10       21.09       12.30     12.49 o 
  12   5  10     8620.43     8480.67    165.23 o 
  13   5  10       43.34       36.41     21.77 o 
   0   6  10       92.54       44.59     20.29 o 
   1   6  10     2792.50     2852.59     38.64 o 
   2   6  10     1128.32     1130.72     21.56 o 
   3   6  10     2392.55     2500.07     29.65 o 
   4   6  10       67.79       60.11      8.69 o 
   5   6  10       27.67       30.79      6.42 o 
   6   6  10      441.48      436.66     13.88 o 
   7   6  10       78.29       98.75      9.20 o 
   8   6  10     1590.63     1571.83     36.01 o 
   9   6  10       35.76      124.30     33.03 o 
  10   6  10      605.04      542.79     27.45 o 
  11   6  10      160.99      174.71     20.25 o 
  12   6  10       36.49      252.32     92.10 o 
  13   6  10       37.44       71.65     29.63 o 
   1   7  10      519.72      492.12     15.27 o 
   2   7  10    17085.76    16991.10    194.30 o 
   3   7  10        0.14       10.97     10.88 o 
   4   7  10    13149.33    12955.48    112.14 o 
   5   7  10      982.87     1054.47     34.96 o 
   6   7  10       21.96       29.10      8.66 o 
   7   7  10       57.90       70.21      9.48 o 
   8   7  10        9.18       32.62     10.54 o 
   9   7  10       19.66       78.79     18.20 o 
  10   7  10      148.01      172.35     17.52 o 
  11   7  10      133.62      157.43     22.01 o 
  12   7  10      279.60      312.58     40.10 o 
  13   7  10        0.67        6.90     23.92 o 
   0   8  10    43044.38    41748.15    577.70 o 
   1   8  10       64.89       92.17      6.98 o 
   2   8  10    12694.30    12118.01    111.84 o 
   3   8  10      154.34      194.65     12.62 o 
   4   8  10      896.92      842.36     21.87 o 
   5   8  10      855.62      918.55     54.78 o 
   6   8  10    13821.86    13275.38    134.15 o 
   7   8  10     1402.69     1439.30     29.66 o 
   8   8  10     4116.97     4147.70     65.10 o 
   9   8  10      169.80      172.46     17.69 o 
  10   8  10     1893.45     1851.96     51.04 o 
  11   8  10      501.31      499.53     35.97 o 
  12   8  10      137.69      177.13     33.12 o 
   1   9  10       95.87      107.15     14.44 o 
   2   9  10    10737.60    10449.02    146.72 o 
   3   9  10      198.64      182.27     13.61 o 
   4   9  10    13163.31    13119.43    138.59 o 
   5   9  10     1208.81     1222.39     29.68 o 
   6   9  10     2284.49     2070.37     42.08 o 
   7   9  10      372.01      433.48     49.60 o 
   8   9  10        0.22       24.19     11.45 o 
   9   9  10     2210.43     2132.31     60.55 o 
  10   9  10      121.44      113.39     21.59 o 
  11   9  10       75.60       61.65     21.84 o 
  12   9  10     1261.36     1139.82     63.94 o 
   0  10  10      803.76      839.55     43.23 o 
   1  10  10      180.21      150.64     15.88 o 
   2  10  10      546.15      519.55     27.93 o 
   3  10  10       67.30       91.07     10.35 o 
   4  10  10      907.74     1020.72     32.28 o 
   5  10  10        8.02       39.21     11.34 o 
   6  10  10        8.54        9.94      9.56 o 
   7  10  10      309.52      305.16     20.22 o 
   8  10  10      156.00      204.42     18.82 o 
   9  10  10       11.81       -6.38     13.83 o 
  10  10  10       45.61       46.19     18.97 o 
  11  10  10        0.85       46.60     36.27 o 
  12  10  10      248.83      208.07     36.64 o 
   1  11  10      850.66      942.73     52.74 o 
   2  11  10     2423.33     2417.80     54.07 o 
   3  11  10       57.49      168.11     40.19 o 
   4  11  10     6048.18     6134.48     86.19 o 
   5  11  10      642.04      669.51     24.61 o 
   6  11  10     4970.37     4766.45     76.27 o 
   7  11  10       28.91       28.08     12.99 o 
   8  11  10      270.67      240.41     21.82 o 
   9  11  10        7.24       40.22     18.29 o 
  10  11  10     2264.04     2175.56     70.12 o 
  11  11  10        6.32       18.58     27.06 o 
   0  12  10    19228.17    19784.59    357.47 o 
   1  12  10     1652.84     1801.45     69.62 o 
   2  12  10     7358.03     7595.50    119.90 o 
   3  12  10     1574.66     1628.29     40.48 o 
   4  12  10      124.74      124.07     13.79 o 
   5  12  10      429.24      402.41     21.63 o 
   6  12  10     6513.12     6256.52     96.77 o 
   7  12  10      175.50      176.32     18.89 o 
   8  12  10     6825.83     6965.57    121.09 o 
   9  12  10      247.92      204.45     25.67 o 
  10  12  10     5217.17     5193.89    119.18 o 
  11  12  10      131.62      130.29     32.48 o 
   1  13  10      221.14      321.73     49.14 o 
   2  13  10     2397.72     2304.57     58.03 o 
   3  13  10       75.95       90.27     17.51 o 
   4  13  10     8760.32     8493.69    126.83 o 
   5  13  10      343.97      330.75     19.52 o 
   6  13  10     5091.75     5159.74     85.85 o 
   7  13  10      242.91      253.43     19.70 o 
   8  13  10      951.04     1012.88     39.04 o 
   9  13  10      104.17      114.91     21.93 o 
  10  13  10     1412.18     1342.70     59.05 o 
   0  14  10        0.18       -1.84     20.02 o 
   1  14  10      510.55      537.78     31.40 o 
   2  14  10       33.90       53.12     17.32 o 
   3  14  10      766.83      804.11     38.38 o 
   4  14  10     1452.60     1425.25     48.86 o 
   5  14  10      305.14      268.40     24.91 o 
   6  14  10      347.58      319.06     25.23 o 
   7  14  10        0.96       -4.55     11.45 o 
   8  14  10      522.64      584.82     37.01 o 
   9  14  10        1.97      -10.58     17.14 o 
  10  14  10      521.49      460.12     42.86 o 
   1  15  10       34.79       37.78     17.91 o 
   2  15  10     2986.70     3013.60     75.43 o 
   3  15  10      245.47      214.56     25.42 o 
   4  15  10     5210.12     5195.28    113.44 o 
   5  15  10        0.08        4.52     15.09 o 
   6  15  10      572.26      578.63     35.44 o 
   7  15  10      212.93      241.99     24.92 o 
   8  15  10      263.21      207.62     26.98 o 
   9  15  10       35.10       50.15     23.96 o 
   0  16  10     9683.80     9668.69    241.52 o 
   1  16  10        7.03       16.37     15.24 o 
   2  16  10     3717.39     3821.72     89.95 o 
   3  16  10      463.08      494.58     34.33 o 
   4  16  10      114.36       96.80     21.75 o 
   5  16  10      537.00      508.65     34.78 o 
   6  16  10     3843.88     3711.06     91.98 o 
   7  16  10       55.19       65.92     18.84 o 
   8  16  10     4701.75     4525.48    130.34 o 
   9  16  10      172.29      119.75     36.05 o 
   1  17  10      617.43      584.77     36.69 o 
   2  17  10     2925.73     3068.85     79.93 o 
   3  17  10       23.82       42.77     19.17 o 
   4  17  10     4714.45     4845.04    111.25 o 
   5  17  10      128.04      118.76     24.07 o 
   6  17  10     1913.44     1941.04     65.61 o 
   7  17  10      104.32      130.04     23.84 o 
   8  17  10       38.50       47.63     21.47 o 
   0  18  10      307.41      380.33     46.70 o 
   1  18  10       34.49        6.07     15.39 o 
   2  18  10      491.96      523.21     37.21 o 
   3  18  10        0.22       20.90     17.58 o 
   4  18  10       16.62        0.17     13.45 o 
   5  18  10        7.38       76.88     25.18 o 
   6  18  10        0.28        9.01     16.27 o 
   7  18  10       31.92       26.09     20.32 o 
   1  19  10      250.64      236.85     30.62 o 
   2  19  10      311.10      307.30     32.14 o 
   3  19  10        0.74       25.30     18.78 o 
   4  19  10     1600.21     1598.91     63.38 o 
   5  19  10       16.84        7.47     16.58 o 
   6  19  10      333.23      298.18     35.32 o 
   0  20  10     2034.82     2032.74    100.83 o 
   1  20  10      339.27      325.69     33.71 o 
   2  20  10     1548.67     1543.47     62.02 o 
   3  20  10      292.56      288.05     34.93 o 
   4  20  10        3.97       23.45     19.49 o 
   1  21  10       25.92       18.23     19.60 o 
   2  21  10      472.71      444.09     46.99 o 
   1   1  11     3715.90     4013.82     58.94 o 
   2   1  11    11047.25    11304.65     87.78 o 
   3   1  11     5446.77     6158.35     55.88 o 
   4   1  11     9559.59     9587.96     82.26 o 
   5   1  11      620.34      585.63     15.96 o 
   6   1  11     3172.78     3116.94     45.40 o 
   7   1  11     2917.72     2979.96     50.46 o 
   8   1  11       12.09       40.12     12.93 o 
   9   1  11     2147.27     2139.63     45.32 o 
  10   1  11     1585.87     1644.58     43.87 o 
  11   1  11      782.65      774.86     32.49 o 
  12   1  11     2488.51     2466.68     71.18 o 
  13   1  11       64.00      167.10     26.91 o 
   0   2  11    17331.05    17073.71    168.74 o 
   1   2  11     2021.73     2130.71     41.22 o 
   2   2  11    15496.37    16290.52    118.26 o 
   3   2  11     7731.95     7891.53     67.47 o 
   4   2  11     2243.24     2470.37     31.09 o 
   5   2  11    10313.20     9941.71     87.35 o 
   6   2  11     2772.04     2808.70     36.51 o 
   7   2  11      339.74      350.58     17.70 o 
   8   2  11    11974.02    11543.59    137.00 o 
   9   2  11      862.16      885.66     41.48 o 
  10   2  11     4365.88     4285.78     81.22 o 
  11   2  11     1632.15     1703.46     46.11 o 
  12   2  11       28.34      178.18     30.08 o 
  13   2  11     2177.07     2057.60     71.11 o 
   1   3  11     4062.95     4125.98     39.47 o 
   2   3  11      777.43      698.14     14.55 o 
   3   3  11     4747.93     5088.78     52.15 o 
   4   3  11    14473.92    14311.79    113.24 o 
   5   3  11      175.46      175.02     18.21 o 
   6   3  11     4355.63     4267.28     49.49 o 
   7   3  11      967.71      874.39     22.25 o 
   8   3  11       58.49      184.65     41.76 o 
   9   3  11     3438.92     3359.22     62.74 o 
  10   3  11      694.39      718.75     31.95 o 
  11   3  11     1068.02     1087.56     38.80 o 
  12   3  11     3068.93     3324.62    226.07 o 
  13   3  11       56.70      154.69     29.58 o 
   0   4  11      502.55      488.24     15.58 o 
   1   4  11      651.18      655.38     13.90 o 
   2   4  11     1056.01     1123.78     28.05 o 
   3   4  11      716.32      812.79     16.57 o 
   4   4  11       88.65      101.47     11.08 o 
   5   4  11       96.30       84.47      8.16 o 
   6   4  11        0.73        9.72      7.25 o 
   7   4  11     1377.27     1337.59     28.78 o 
   8   4  11       53.74       57.13     13.02 o 
   9   4  11      248.66      272.53     25.85 o 
  10   4  11       11.23       36.95     15.84 o 
  11   4  11       50.45       53.37     15.97 o 
  12   4  11      105.89      228.83     30.48 o 
  13   4  11      162.66      236.62     34.38 o 
   1   5  11     4255.88     4191.62     42.25 o 
   2   5  11      878.18      907.80     16.57 o 
   3   5  11      522.23      542.25     16.54 o 
   4   5  11     9940.22     9727.64     91.96 o 
   5   5  11     2044.26     1926.07     36.02 o 
   6   5  11     2481.71     2565.81     41.58 o 
   7   5  11     1295.05     1227.53     24.92 o 
   8   5  11       13.38       11.04      9.29 o 
   9   5  11     1815.02     1727.98     42.89 o 
  10   5  11     2564.49     2577.37     57.76 o 
  11   5  11      256.70      271.99     23.04 o 
  12   5  11     1271.82     1377.87     64.94 o 
  13   5  11        0.01       -9.50     21.63 o 
   0   6  11    45077.58    44755.32    586.04 o 
   1   6  11     4503.92     4541.95     48.18 o 
   2   6  11     7767.02     7780.92     68.14 o 
   3   6  11     7263.20     6873.16    112.34 o 
   4   6  11       31.12       31.67     10.42 o 
   5   6  11     6767.27     6748.78     73.37 o 
   6   6  11     8037.57     7969.83     79.62 o 
   7   6  11      217.15      249.19     13.36 o 
   8   6  11     5607.98     5576.01     80.77 o 
   9   6  11        2.40       16.32     11.19 o 
  10   6  11     2236.24     2191.87     51.30 o 
  11   6  11     1374.56     1350.65     48.01 o 
  12   6  11        0.64       12.38     22.59 o 
  13   6  11     1596.23     1543.55    131.60 o 
   1   7  11     7996.24     7761.73     97.55 o 
   2   7  11     7225.19     6848.73     72.60 o 
   3   7  11     1586.09     1648.24     32.47 o 
   4   7  11     9270.28     9385.07    103.58 o 
   5   7  11     3273.73     3013.67     41.29 o 
   6   7  11     1567.35     1539.09     29.67 o 
   7   7  11     2404.67     2190.89     37.49 o 
   8   7  11       14.77       43.94     16.19 o 
   9   7  11      687.33      641.09     29.34 o 
  10   7  11     1503.38     1489.75     46.71 o 
  11   7  11      468.41      445.26     31.77 o 
  12   7  11     1444.20     1360.93     67.18 o 
   0   8  11     1383.97     1507.32    104.47 o 
   1   8  11       15.07        1.17      8.43 o 
   2   8  11        0.17        4.70      7.50 o 
   3   8  11     2125.41     1962.52     34.87 o 
   4   8  11      981.91     1097.60     54.27 o 
   5   8  11       30.54       28.65     10.47 o 
   6   8  11       42.20       25.49      9.55 o 
   7   8  11      440.44      436.86     24.31 o 
   8   8  11       30.28       45.99     11.91 o 
   9   8  11      445.85      418.15     27.79 o 
  10   8  11       30.59       53.06     17.57 o 
  11   8  11      402.82      405.12     35.38 o 
  12   8  11       10.38      -13.70     21.85 o 
   1   9  11        9.51       59.69     32.26 o 
   2   9  11      528.80      526.03     16.07 o 
   3   9  11     1431.23     1439.80     30.10 o 
   4   9  11     4058.55     4016.09     67.54 o 
   5   9  11      149.62      217.66     29.46 o 
   6   9  11     5524.72     5311.57    101.92 o 
   7   9  11     1201.23     1136.81     33.12 o 
   8   9  11       93.18      139.82     19.62 o 
   9   9  11     3747.23     3706.87     83.36 o 
  10   9  11     2625.57     2664.18     72.29 o 
  11   9  11      563.64      543.13     42.96 o 
  12   9  11     2424.55     2471.52     96.94 o 
   0  10  11    17436.89    17691.08    308.25 o 
   1  10  11        0.68       39.05     24.69 o 
   2  10  11     7949.79     8236.72    198.94 o 
   3  10  11      795.94      896.12     28.03 o 
   4  10  11       30.69       38.30     10.11 o 
   5  10  11     5854.66     5833.40     81.73 o 
   6  10  11     2521.38     2401.88     47.00 o 
   7  10  11     2104.73     2179.62     72.75 o 
   8  10  11     8979.66     8846.25    135.31 o 
   9  10  11       95.76      116.25     22.48 o 
  10  10  11     2754.30     2628.24     77.95 o 
  11  10  11     4167.48     4031.28    126.22 o 
   1  11  11     1015.20     1031.70     36.21 o 
   2  11  11     9133.55     9196.07    134.41 o 
   3  11  11     2210.20     2224.49     45.68 o 
   4  11  11     7301.43     7146.57     94.79 o 
   5  11  11       13.72       -0.65      7.87 o 
   6  11  11     1778.35     1642.78     41.41 o 
   7  11  11     3649.62     3479.33     67.36 o 
   8  11  11      136.84      123.92     18.17 o 
   9  11  11     4625.10     4481.51    101.64 o 
  10  11  11     1805.46     1687.61     60.83 o 
  11  11  11      487.90      489.45     47.38 o 
   0  12  11      176.56      219.50     35.27 o 
   1  12  11      106.80      101.31     17.72 o 
   2  12  11       79.11      111.19     18.48 o 
   3  12  11      224.73      254.85     23.89 o 
   4  12  11       29.02       18.18     11.63 o 
   5  12  11       91.02      106.41     14.03 o 
   6  12  11      102.46      145.69     21.22 o 
   7  12  11      557.35      552.47     28.36 o 
   8  12  11      139.91      155.59     21.15 o 
   9  12  11       26.56       91.25     34.72 o 
  10  12  11       42.97       20.23     17.41 o 
  11  12  11      356.44      478.14     71.16 o 
   1  13  11      650.17      748.80     34.95 o 
   2  13  11     2458.06     2379.77     60.74 o 
   3  13  11      138.95      167.60     20.82 o 
   4  13  11     2288.16     2312.96     62.49 o 
   5  13  11      281.53      276.05     29.46 o 
   6  13  11     1518.18     1402.93     43.83 o 
   7  13  11       73.98      112.58     16.31 o 
   8  13  11       49.31       64.14     16.10 o 
   9  13  11       27.00       37.33     19.75 o 
  10  13  11      974.87      909.96     53.75 o 
   0  14  11    10745.90    10782.81    245.98 o 
   1  14  11     1963.43     2027.69     59.72 o 
   2  14  11     4290.89     4462.61     92.92 o 
   3  14  11     3260.98     3387.21     79.48 o 
   4  14  11       89.22       66.17     18.25 o 
   5  14  11     1053.60     1069.13     43.77 o 
   6  14  11     2158.22     2139.66     53.23 o 
   7  14  11        1.67      -12.18     12.44 o 
   8  14  11     4046.85     4002.86    105.54 o 
   9  14  11        3.60        9.33     17.57 o 
  10  14  11     1666.66     1475.82     82.57 o 
   1  15  11     2792.61     2981.39     77.05 o 
   2  15  11     2328.76     2446.54     69.13 o 
   3  15  11        0.37      -15.53     15.53 o 
   4  15  11     4930.29     4858.92    106.59 o 
   5  15  11     1411.57     1391.56     52.39 o 
   6  15  11     1476.26     1384.27     51.54 o 
   7  15  11      446.24      492.36     35.41 o 
   8  15  11        1.68        4.84     21.35 o 
   9  15  11      186.39      218.07     34.05 o 
   0  16  11      577.77      641.83     56.41 o 
   1  16  11      548.95      588.09     36.39 o 
   2  16  11       79.11       97.87     22.42 o 
   3  16  11     1317.72     1473.37     56.76 o 
   4  16  11      261.62      244.31     28.12 o 
   5  16  11      235.71      215.49     29.28 o 
   6  16  11       14.43        1.56     13.33 o 
   7  16  11      746.98      704.28     42.89 o 
   8  16  11       47.21       31.69     23.19 o 
   1  17  11        0.79       92.92     35.57 o 
   2  17  11      112.05      164.99     25.57 o 
   3  17  11     1305.90     1345.98     54.36 o 
   4  17  11     1679.20     1693.72     62.90 o 
   5  17  11      547.13      514.88     37.97 o 
   6  17  11      734.65      682.21     42.96 o 
   7  17  11      153.61      207.80     31.79 o 
   0  18  11     6724.93     6750.04    201.27 o 
   1  18  11        2.23       19.81     17.86 o 
   2  18  11     1946.37     1994.01     67.49 o 
   3  18  11      640.28      660.20     41.39 o 
   4  18  11      149.49      124.63     25.14 o 
   5  18  11     3229.75     3211.77     93.41 o 
   6  18  11      992.47      979.69     50.07 o 
   1  19  11      598.71      626.82     42.16 o 
   2  19  11     1362.54     1414.63     58.75 o 
   3  19  11      967.75     1009.10     51.10 o 
   4  19  11     1610.86     1600.26     64.58 o 
   5  19  11       18.54       35.40     20.36 o 
   0  20  11       30.93        6.13     22.64 o 
   1  20  11       45.13       48.53     21.91 o 
   2  20  11       42.53       52.38     21.93 o 
   3  20  11       26.06       18.02     19.41 o 
   4  20  11      191.15      204.13     77.58 o 
   0   0  12       90.05      103.36     14.95 o 
   1   0  12    21680.12    23154.58    238.61 o 
   2   0  12      108.41      132.39     12.64 o 
   3   0  12    53588.38    54675.69    522.32 o 
   4   0  12        1.14       -1.99      7.37 o 
   5   0  12     9022.35     9074.59    121.01 o 
   6   0  12        1.02       27.99     13.27 o 
   7   0  12     1857.72     1797.42     58.24 o 
   8   0  12     2016.90     1895.09     60.24 o 
   9   0  12      216.17      220.48     23.51 o 
  10   0  12      206.68      241.22     29.25 o 
  11   0  12     1998.86     2065.49     79.23 o 
  12   0  12      104.20      106.69     31.36 o 
  13   0  12     3750.72     3780.08    141.37 o 
   1   1  12    13020.29    12835.00    100.81 o 
   2   1  12     1271.76     1245.42     20.95 o 
   3   1  12     1656.23     1621.88     25.85 o 
   4   1  12      105.62      133.17     15.73 o 
   5   1  12     7926.72     7650.82     75.07 o 
   6   1  12     3095.99     3181.52     61.56 o 
   7   1  12     6472.19     6284.65     84.68 o 
   8   1  12      676.12      644.13     26.42 o 
   9   1  12     1829.97     1787.15     42.67 o 
  10   1  12      342.49      366.35     23.17 o 
  11   1  12       57.21      100.29     16.86 o 
  12   1  12      556.23      553.32     38.10 o 
  13   1  12       29.92      170.48     40.16 o 
   0   2  12     3363.80     3475.26     57.12 o 
   1   2  12      729.76      765.92     15.92 o 
   2   2  12       90.57      108.70      8.64 o 
   3   2  12        0.51       -2.84      6.44 o 
   4   2  12     5256.68     5394.02     56.18 o 
   5   2  12       74.11      110.46     14.73 o 
   6   2  12      187.14      190.43     16.08 o 
   7   2  12     1572.76     1488.23     34.16 o 
   8   2  12      947.58      930.58     31.12 o 
   9   2  12       27.02       48.55     14.23 o 
  10   2  12      732.85      673.71     30.47 o 
  11   2  12      338.86      297.57     23.18 o 
  12   2  12      121.30      149.63     25.50 o 
  13   2  12       17.85       62.56     23.66 o 
   1   3  12     5196.98     5051.03     47.39 o 
   2   3  12     1305.24     1365.45     21.50 o 
   3   3  12     7092.02     7260.28     79.22 o 
   4   3  12      185.81      216.42     11.18 o 
   5   3  12      169.92      201.45     14.28 o 
   6   3  12       55.33       58.68      9.19 o 
   7   3  12     6856.60     6678.40     79.53 o 
   8   3  12      332.49      464.01     57.73 o 
   9   3  12     9760.39     9438.20    130.02 o 
  10   3  12       44.41       78.12     18.14 o 
  11   3  12     1426.96     1398.81     44.76 o 
  12   3  12      297.63      262.66     29.36 o 
  13   3  12      463.38      681.12     82.32 o 
   0   4  12      114.12      160.49     10.35 o 
   1   4  12     3803.82     3681.14     44.15 o 
   2   4  12      742.13      743.90     18.06 o 
   3   4  12    15385.34    16172.14    138.15 o 
   4   4  12     2010.70     2034.20     27.78 o 
   5   4  12    15247.82    15497.45    165.97 o 
   6   4  12     1204.81     1147.85     23.07 o 
   7   4  12     5368.23     5142.12     66.41 o 
   8   4  12       57.49       51.62     14.50 o 
   9   4  12      227.47      422.24     53.24 o 
  10   4  12     1750.08     1640.81     46.40 o 
  11   4  12     5511.62     5598.60    102.75 o 
  12   4  12       46.59       66.66     22.29 o 
  13   4  12     7816.11     7555.44    201.52 o 
   1   5  12     6928.95     6469.29     63.16 o 
   2   5  12      272.19      234.71     27.42 o 
   3   5  12     4285.25     4430.54     50.32 o 
   4   5  12        5.21        1.24      5.55 o 
   5   5  12     1094.87     1099.34     21.04 o 
   6   5  12      566.24      533.96     18.28 o 
   7   5  12     6135.41     5986.77     71.07 o 
   8   5  12      125.06      184.18     18.15 o 
   9   5  12     7693.28     7564.62    110.45 o 
  10   5  12      930.35      916.64     34.69 o 
  11   5  12     1155.03     1222.13     45.53 o 
  12   5  12      184.37      192.63     30.23 o 
   0   6  12      651.08      592.52     24.03 o 
   1   6  12     1427.05     1320.66     21.08 o 
   2   6  12        0.57       16.54     13.39 o 
   3   6  12      456.83      449.51     14.88 o 
   4   6  12      166.11      163.38     10.79 o 
   5   6  12       14.92        6.79      8.11 o 
   6   6  12       76.97       75.00     10.52 o 
   7   6  12      204.61      223.44     14.52 o 
   8   6  12      179.78      182.77     17.09 o 
   9   6  12       42.83       86.62     34.28 o 
  10   6  12       55.47       88.79     18.16 o 
  11   6  12      640.94      677.53     35.27 o 
  12   6  12        9.90       14.51     19.89 o 
   1   7  12    21027.49    21700.05    241.49 o 
   2   7  12      179.83      294.30     40.38 o 
   3   7  12     1268.68     1203.56     27.56 o 
   4   7  12      672.89      641.84     25.47 o 
   5   7  12     3291.23     3039.65     49.69 o 
   6   7  12      741.80      727.65     21.13 o 
   7   7  12     2349.67     2248.94     39.92 o 
   8   7  12      464.13      408.97     24.03 o 
   9   7  12     2024.16     1904.35     48.65 o 
  10   7  12      139.08      177.19     24.95 o 
  11   7  12      372.11      331.65     31.05 o 
  12   7  12      403.46      353.97     41.68 o 
   0   8  12     1243.15     1219.12     50.24 o 
   1   8  12     4573.12     4766.40     76.50 o 
   2   8  12        8.39       18.26      7.42 o 
   3   8  12    19240.22    19681.27    193.56 o 
   4   8  12       54.37       51.90     10.70 o 
   5   8  12    12626.08    12313.78    139.52 o 
   6   8  12      212.70      247.53     18.17 o 
   7   8  12     2968.51     2816.77     53.62 o 
   8   8  12     1929.69     1829.85     53.58 o 
   9   8  12       47.13       92.23     19.54 o 
  10   8  12       72.40       70.75     19.00 o 
  11   8  12     2446.70     2433.68     80.26 o 
  12   8  12      110.79      116.31     30.07 o 
   1   9  12    16783.70    16907.70    208.63 o 
   2   9  12      308.87      387.67     24.10 o 
   3   9  12     1622.05     1583.00     33.88 o 
   4   9  12       82.27       85.59     12.47 o 
   5   9  12     1291.97     1254.10     32.68 o 
   6   9  12     1690.60     1649.85     60.84 o 
   7   9  12     4276.49     4036.59     68.22 o 
   8   9  12       35.25      102.52     29.62 o 
   9   9  12     2577.52     2629.83     71.51 o 
  10   9  12      493.69      445.12     35.38 o 
  11   9  12     1323.14     1162.81     57.35 o 
  12   9  12       54.15        2.57     47.20 o 
   0  10  12       59.12       90.42     23.34 o 
   1  10  12      448.52      433.85     26.57 o 
   2  10  12      119.53      150.83     18.67 o 
   3  10  12     2786.48     2794.98     52.39 o 
   4  10  12       38.72       53.46     11.30 o 
   5  10  12       20.32       19.14     10.65 o 
   6  10  12        2.37       27.78     11.58 o 
   7  10  12      191.58      200.01     18.11 o 
   8  10  12      131.10      146.89     23.32 o 
   9  10  12       34.01        6.26     14.05 o 
  10  10  12      268.82      338.52     40.82 o 
  11  10  12       26.39        0.46     18.07 o 
   1  11  12     4474.06     4358.97     81.37 o 
   2  11  12      532.94      514.76     28.25 o 
   3  11  12      752.06      846.62     34.05 o 
   4  11  12      702.25      666.52     28.14 o 
   5  11  12       92.00       78.06     13.25 o 
   6  11  12        3.26       -4.73      8.83 o 
   7  11  12     2205.35     2063.73     50.11 o 
   8  11  12        1.41        8.54     13.22 o 
   9  11  12     2414.85     2384.40     72.52 o 
  10  11  12       44.20       32.70     18.71 o 
  11  11  12      172.13      171.77     33.49 o 
   0  12  12      212.06      237.03     31.49 o 
   1  12  12     1353.34     1399.43     44.13 o 
   2  12  12      526.98      520.89     29.01 o 
   3  12  12     5774.01     5985.14    106.34 o 
   4  12  12      809.92      800.99     35.12 o 
   5  12  12    10618.11    10317.71    164.01 o 
   6  12  12      142.81      135.33     15.77 o 
   7  12  12     3502.99     3272.08     67.06 o 
   8  12  12       95.94       97.95     20.81 o 
   9  12  12      133.91      146.85     23.70 o 
  10  12  12       12.77       10.14     18.84 o 
   1  13  12     5774.09     6046.44    113.49 o 
   2  13  12        5.18       25.85     15.90 o 
   3  13  12     2552.75     2578.87     65.58 o 
   4  13  12       13.47       16.17     16.26 o 
   5  13  12        5.25       12.79     14.12 o 
   6  13  12       84.04      101.72     18.35 o 
   7  13  12     1840.66     1749.86     53.37 o 
   8  13  12      259.09      335.89     33.92 o 
   9  13  12     5042.82     5149.95    131.91 o 
  10  13  12       17.14       -0.56     18.09 o 
   0  14  12     1187.03     1198.53     71.75 o 
   1  14  12      174.83      176.82     24.85 o 
   2  14  12        2.82       18.48     16.28 o 
   3  14  12       38.99       77.50     20.32 o 
   4  14  12      132.62      142.12     22.40 o 
   5  14  12      559.54      568.15     35.91 o 
   6  14  12      563.28      510.17     36.04 o 
   7  14  12      247.16      252.66     27.30 o 
   8  14  12      151.94      280.39     37.47 o 
   9  14  12       69.60       64.73     27.51 o 
   1  15  12     2209.55     2309.87     68.29 o 
   2  15  12      117.76      137.03     24.01 o 
   3  15  12      102.23      135.60     23.29 o 
   4  15  12      110.02      142.10     25.31 o 
   5  15  12      767.01      791.46     40.94 o 
   6  15  12      294.45      301.62     31.75 o 
   7  15  12     1407.16     1351.98     54.55 o 
   8  15  12        8.48        5.44     17.87 o 
   9  15  12      722.42      660.07     60.51 o 
   0  16  12      510.53      446.72     49.85 o 
   1  16  12     1122.28     1109.04     47.88 o 
   2  16  12       47.91       77.98     21.81 o 
   3  16  12     5950.98     6236.87    131.61 o 
   4  16  12        0.03       28.14     17.60 o 
   5  16  12     5010.59     4998.64    116.51 o 
   6  16  12       59.24       83.47     22.95 o 
   7  16  12      784.90      737.76     48.60 o 
   8  16  12      114.45      128.41     31.42 o 
   1  17  12     5744.89     6006.02    131.11 o 
   2  17  12        4.89        5.29     15.69 o 
   3  17  12      444.61      441.39     36.88 o 
   4  17  12      167.48      179.20     28.34 o 
   5  17  12      580.99      576.76     40.35 o 
   6  17  12        3.50        0.58     14.93 o 
   7  17  12     2402.27     2328.43     83.94 o 
   0  18  12       38.26       88.89     62.18 o 
   1  18  12       53.90       89.77     23.39 o 
   2  18  12       68.66      104.68     24.59 o 
   3  18  12      839.91      898.50     48.23 o 
   4  18  12       77.27       94.01     25.44 o 
   5  18  12      121.29      172.86     28.48 o 
   6  18  12      117.20      129.46     28.16 o 
   1  19  12      587.49      644.61     42.99 o 
   2  19  12      335.85      315.04     33.80 o 
   3  19  12      151.70      205.13     31.26 o 
   4  19  12       16.43       10.12     18.23 o 
   5  19  12      168.32      181.75     47.34 o 
   0  20  12       98.77      128.50     38.12 o 
   1  20  12      267.29      303.29     33.28 o 
   2  20  12       23.81        8.83     17.24 o 
   3  20  12     2258.74     2365.83    218.84 o 
   1   1  13     8423.93     9034.42     84.09 o 
   2   1  13     4813.41     5168.48     60.48 o 
   3   1  13      242.01      286.09     31.09 o 
   4   1  13     8336.10     8698.47     84.19 o 
   5   1  13       22.88       56.97     19.17 o 
   6   1  13     4249.20     4098.06     53.33 o 
   7   1  13     1075.05     1006.48     28.87 o 
   8   1  13     1086.58     1087.43     34.41 o 
   9   1  13      996.27     1000.61     32.72 o 
  10   1  13      540.88      669.28     42.81 o 
  11   1  13      516.92      575.82     34.65 o 
  12   1  13     2606.92     2502.17     75.35 o 
  13   1  13        4.55      137.72     45.94 o 
   0   2  13    15272.75    16098.93    195.94 o 
   1   2  13      278.17      246.77     11.27 o 
   2   2  13    11006.59    11709.05    118.10 o 
   3   2  13    14993.31    15584.28    153.59 o 
   4   2  13     1419.09     1509.76     26.25 o 
   5   2  13     4713.43     4763.29     54.59 o 
   6   2  13     5122.90     5055.96     60.39 o 
   7   2  13     1902.17     1845.79     40.48 o 
   8   2  13    14506.98    14162.53    172.44 o 
   9   2  13      643.38      575.21     26.24 o 
  10   2  13     6548.35     6218.77    103.48 o 
  11   2  13      794.47      778.80     34.58 o 
  12   2  13       70.24      253.28     35.24 o 
   1   3  13     4594.50     4919.27     50.29 o 
   2   3  13     8893.30     9962.54     95.82 o 
   3   3  13     2707.67     2797.86     36.20 o 
   4   3  13     6945.57     7165.36     72.52 o 
   5   3  13      606.17      623.72     17.42 o 
   6   3  13     5171.74     5028.35     60.47 o 
   7   3  13     2947.92     2787.63     46.07 o 
   8   3  13     3296.29     3102.66     58.65 o 
   9   3  13      565.70      512.66     26.91 o 
  10   3  13      748.70      946.50     69.68 o 
  11   3  13      153.12      170.02     20.42 o 
  12   3  13     3549.51     3460.17    100.67 o 
   0   4  13     1775.69     2131.26     74.24 o 
   1   4  13      389.84      429.68     13.12 o 
   2   4  13      343.71      360.61     17.80 o 
   3   4  13     1460.25     1510.09     59.64 o 
   4   4  13      190.11      170.45     15.70 o 
   5   4  13      255.43      292.86     20.35 o 
   6   4  13      112.31      102.60     10.28 o 
   7   4  13      253.94      215.21     15.93 o 
   8   4  13      681.47      678.09     30.36 o 
   9   4  13      268.70      241.13     20.80 o 
  10   4  13      282.68      275.99     22.02 o 
  11   4  13      516.02      487.89     31.58 o 
  12   4  13        1.09       50.56     27.65 o 
   1   5  13     4807.26     5142.46     71.05 o 
   2   5  13     5740.53     6024.30     63.57 o 
   3   5  13       48.08       39.58      8.84 o 
   4   5  13     6110.95     6018.78     72.90 o 
   5   5  13     1026.16     1031.99     55.18 o 
   6   5  13      391.69      421.63     15.73 o 
   7   5  13     2386.95     2231.27     37.20 o 
   8   5  13        5.27       20.38     11.63 o 
   9   5  13     1662.73     1649.33     50.70 o 
  10   5  13      919.79      890.21     36.44 o 
  11   5  13      168.72      233.93     25.33 o 
  12   5  13      631.07      588.69     45.12 o 
   0   6  13    22415.09    22752.79    384.70 o 
   1   6  13     2402.67     2497.23     37.44 o 
   2   6  13     6013.15     6003.17     63.08 o 
   3   6  13     7421.10     7222.12     82.28 o 
   4   6  13      345.11      347.74     19.59 o 
   5   6  13     4559.98     4620.25     61.22 o 
   6   6  13     8456.36     8236.11     96.79 o 
   7   6  13      955.47      951.27     25.80 o 
   8   6  13     7297.37     7109.27    110.12 o 
   9   6  13      292.53      279.30     23.44 o 
  10   6  13     1207.57     1202.26     43.14 o 
  11   6  13     1403.02     1425.64     55.84 o 
  12   6  13       10.98        3.30     19.05 o 
   1   7  13     3718.54     3714.38     57.25 o 
   2   7  13     9971.30     9907.03    107.25 o 
   3   7  13      523.56      589.47     20.08 o 
   4   7  13     8971.90     9030.35    143.33 o 
   5   7  13      144.79      182.30     19.62 o 
   6   7  13      985.55      905.71     28.74 o 
   7   7  13     2425.39     2364.35     47.94 o 
   8   7  13       53.16       83.74     18.95 o 
   9   7  13     2165.37     2151.48     60.46 o 
  10   7  13      239.12      248.96     27.23 o 
  11   7  13      212.56      214.97     26.10 o 
  12   7  13      987.64      922.74     57.35 o 
   0   8  13     5106.92     4912.64    120.21 o 
   1   8  13      700.42      685.37     29.93 o 
   2   8  13      885.98      852.65     27.65 o 
   3   8  13      847.77      897.20     45.06 o 
   4   8  13      947.64      866.02     26.02 o 
   5   8  13      475.74      454.10     20.91 o 
   6   8  13      615.93      570.49     23.40 o 
   7   8  13      202.87      183.60     16.83 o 
   8   8  13       61.25       72.42     19.52 o 
   9   8  13      111.18      105.82     20.24 o 
  10   8  13       37.62      110.12     39.95 o 
  11   8  13      181.90      183.71     28.73 o 
   1   9  13     4167.41     4088.84     77.61 o 
   2   9  13        5.81       -7.69     11.62 o 
   3   9  13      407.43      365.02     17.73 o 
   4   9  13     2534.43     2518.99     46.20 o 
   5   9  13      709.85      661.23     25.53 o 
   6   9  13     3469.57     3329.85     61.39 o 
   7   9  13     1581.10     1563.21     41.48 o 
   8   9  13      318.93      331.70     26.76 o 
   9   9  13      238.86      248.33     26.37 o 
  10   9  13     1509.54     1397.77     53.92 o 
  11   9  13        9.64       -3.03     15.95 o 
   0  10  13     2354.48     2372.48     81.31 o 
   1  10  13      674.68      710.53     30.74 o 
   2  10  13     4234.94     4389.75     81.60 o 
   3  10  13     6236.35     6330.57    107.95 o 
   4  10  13      184.62      158.78     13.76 o 
   5  10  13     1403.35     1309.73     34.81 o 
   6  10  13     4451.67     4180.91     71.38 o 
   7  10  13      946.28      865.85     32.65 o 
   8  10  13     5992.59     5736.31    115.97 o 
   9  10  13     1330.68     1240.38     50.16 o 
  10  10  13     2783.25     2692.61     82.64 o 
  11  10  13     1104.75     1101.17     61.50 o 
   1  11  13     1216.42     1256.36     42.69 o 
   2  11  13      688.04      678.35     33.92 o 
   3  11  13       19.22       11.10     12.55 o 
   4  11  13     3510.49     3558.36     75.20 o 
   5  11  13       33.65       38.33     12.24 o 
   6  11  13     3270.95     3121.39     62.87 o 
   7  11  13      784.92      775.86     35.73 o 
   8  11  13      235.21      253.80     27.05 o 
   9  11  13      870.51      773.99     41.64 o 
  10  11  13     1089.84     1039.13     50.40 o 
   0  12  13       83.77      114.62     30.08 o 
   1  12  13      189.18      171.84     21.37 o 
   2  12  13       14.84       42.72     19.56 o 
   3  12  13      206.76      223.54     23.80 o 
   4  12  13      382.45      360.78     26.84 o 
   5  12  13       28.03       85.67     27.28 o 
   6  12  13      177.37      189.40     20.62 o 
   7  12  13      233.18      222.17     22.35 o 
   8  12  13      801.56      836.66     46.73 o 
   9  12  13       28.88       15.70     19.81 o 
  10  12  13      363.52      382.70     43.26 o 
   1  13  13     3456.45     3439.69     82.30 o 
   2  13  13     2117.10     2120.44     61.10 o 
   3  13  13       37.18       34.06     17.05 o 
   4  13  13     4469.30     4343.26     94.57 o 
   5  13  13       66.46       63.99     19.58 o 
   6  13  13      533.89      527.11     35.19 o 
   7  13  13      961.11      948.55     43.03 o 
   8  13  13       68.19      128.03     34.39 o 
   9  13  13      651.75      603.11     51.46 o 
   0  14  13     9131.23     9582.50    240.66 o 
   1  14  13      723.12      757.12     38.48 o 
   2  14  13     2548.57     2680.98     72.18 o 
   3  14  13     3221.73     3128.46     80.10 o 
   4  14  13      311.58      311.24     29.66 o 
   5  14  13     2947.90     2842.75     76.61 o 
   6  14  13     2874.62     2784.77     75.57 o 
   7  14  13      604.11      690.69     46.05 o 
   8  14  13     1890.48     1924.31     76.01 o 
   9  14  13      909.19      837.04     56.52 o 
   1  15  13      632.04      664.30     39.81 o 
   2  15  13     4286.69     4532.97    103.91 o 
   3  15  13      653.33      569.19     36.44 o 
   4  15  13     4274.42     4394.13    105.00 o 
   5  15  13       39.38       52.61     20.88 o 
   6  15  13      237.81      263.82     29.37 o 
   7  15  13     1666.83     1477.87     81.28 o 
   8  15  13       41.18       84.31     31.54 o 
   0  16  13      943.50      915.44     66.90 o 
   1  16  13       85.90       75.91     21.49 o 
   2  16  13      210.69      217.84     28.72 o 
   3  16  13       64.98       83.70     24.02 o 
   4  16  13      404.87      366.98     33.39 o 
   5  16  13        0.20       -1.44     13.82 o 
   6  16  13      416.69      382.17     36.30 o 
   7  16  13       74.24       99.08     25.37 o 
   1  17  13      653.96      718.34     45.27 o 
   2  17  13       21.02       23.75     18.97 o 
   3  17  13      411.92      450.35     36.49 o 
   4  17  13      920.13      903.49     50.89 o 
   5  17  13       27.29       33.77     19.44 o 
   6  17  13     1747.48     1693.14     65.77 o 
   0  18  13      423.36      479.41     53.09 o 
   1  18  13      973.15      991.46     50.08 o 
   2  18  13     1185.86     1267.85     58.16 o 
   3  18  13     1348.47     1355.56     60.42 o 
   4  18  13      876.97      912.84     50.67 o 
   5  18  13      801.66      774.49     48.25 o 
   1  19  13     1047.08     1089.87     55.40 o 
   2  19  13       12.67       14.35     18.18 o 
   3  19  13       64.51       63.97     23.09 o 
   4  19  13     1141.87     1277.87     71.38 o 
   0  20  13       92.19       67.56     53.58 o 
   1  20  13       15.87       94.23     84.13 o 
   0   0  14    40292.75    41322.26    604.81 o 
   1   0  14     1488.98     1675.01     43.27 o 
   2   0  14    14920.24    15731.68    191.32 o 
   3   0  14     8267.49     8538.23    120.56 o 
   4   0  14      528.50      560.38     29.75 o 
   5   0  14     2252.44     2267.54     53.81 o 
   6   0  14     6928.39     6896.29    110.59 o 
   7   0  14      756.45      731.09     36.31 o 
   8   0  14    14723.63    14319.84    252.42 o 
   9   0  14      828.12      737.13     44.88 o 
  10   0  14     4666.01     4489.66    120.46 o 
  11   0  14      335.28      321.61     36.10 o 
  12   0  14        0.21      251.51     39.69 o 
   1   1  14     6798.73     6989.24     74.17 o 
   2   1  14    18361.53    19874.00    165.50 o 
   3   1  14      378.12      388.70     21.25 o 
   4   1  14    10029.00    10038.95     98.24 o 
   5   1  14     3564.48     3452.06     46.71 o 
   6   1  14     1773.36     1760.55     32.82 o 
   7   1  14       51.32       48.49     18.23 o 
   8   1  14       31.99       39.83     12.78 o 
   9   1  14      273.46      251.08     20.24 o 
  10   1  14     1926.21     1986.01     55.37 o 
  11   1  14       62.67       74.01     17.29 o 
  12   1  14     3296.35     3109.89     86.18 o 
   0   2  14     2200.77     2481.11     66.26 o 
   1   2  14     3782.47     3857.63     45.06 o 
   2   2  14       42.52       50.62     14.62 o 
   3   2  14     4558.50     4680.18     55.24 o 
   4   2  14       37.09       35.35      8.60 o 
   5   2  14      991.81     1017.54     43.94 o 
   6   2  14     1143.25     1089.62     24.74 o 
   7   2  14      845.29      820.22     29.90 o 
   8   2  14       97.23       89.36     15.53 o 
   9   2  14       94.87       95.66     16.48 o 
  10   2  14       24.12       21.75     13.16 o 
  11   2  14      308.88      280.94     24.29 o 
  12   2  14       12.59      128.29     45.54 o 
   1   3  14        0.75       39.50     23.78 o 
   2   3  14     3264.22     3504.33     47.68 o 
   3   3  14      413.05      588.34     39.06 o 
   4   3  14     4573.55     4588.89     61.00 o 
   5   3  14      133.40      102.58     10.04 o 
   6   3  14     5971.87     5699.20     68.86 o 
   7   3  14        0.26       -6.20      8.40 o 
   8   3  14       18.84       43.94     13.54 o 
   9   3  14     1665.33     1516.72     42.27 o 
  10   3  14     1353.87     1360.52     42.86 o 
  11   3  14      316.19      337.36     27.91 o 
  12   3  14     2892.24     2810.20     90.41 o 
   0   4  14    18132.04    18028.57    200.68 o 
   1   4  14        0.98       32.92     11.96 o 
   2   4  14    12269.03    12856.24    122.19 o 
   3   4  14        0.93       24.13      9.87 o 
   4   4  14      167.27      195.61     12.96 o 
   5   4  14     2010.06     1942.27     34.35 o 
   6   4  14     2164.17     2341.97     74.10 o 
   7   4  14     2302.46     2230.20     41.79 o 
   8   4  14    17561.03    16697.70    202.14 o 
   9   4  14        1.19        3.63     10.02 o 
  10   4  14     2878.52     2747.86     66.59 o 
  11   4  14     1485.12     1395.54     51.61 o 
  12   4  14        1.18      121.91     43.02 o 
   1   5  14     1090.45     1137.88     62.73 o 
   2   5  14     4976.94     5116.49     60.82 o 
   3   5  14      891.40      885.41     21.42 o 
   4   5  14     2721.02     2803.50     45.98 o 
   5   5  14     3772.24     3702.77     52.04 o 
   6   5  14     2546.79     2469.51     42.14 o 
   7   5  14      139.75      202.22     31.95 o 
   8   5  14      745.75      704.54     30.96 o 
   9   5  14     3052.15     2980.78     67.82 o 
  10   5  14     1071.67     1011.53     40.25 o 
  11   5  14       97.31      109.45     23.35 o 
  12   5  14     4875.00     4671.79    153.28 o 
   0   6  14     1268.26     1199.31     56.32 o 
   1   6  14      221.46      210.59     13.82 o 
   2   6  14      516.23      521.70     24.47 o 
   3   6  14      950.18      940.79     27.28 o 
   4   6  14       99.77      107.56     10.34 o 
   5   6  14       72.24       70.34     11.13 o 
   6   6  14      126.57      122.05     13.14 o 
   7   6  14     1140.83     1092.46     30.48 o 
   8   6  14      116.23      139.46     18.99 o 
   9   6  14       12.73       66.07     25.93 o 
  10   6  14      228.76      231.76     26.79 o 
  11   6  14      412.60      397.34     34.03 o 
  12   6  14       18.38       98.87     54.26 o 
   1   7  14     2356.16     2351.26     56.68 o 
   2   7  14     4176.17     4403.45     63.68 o 
   3   7  14       74.72      123.83     20.33 o 
   4   7  14     8306.04     8206.26    102.05 o 
   5   7  14     1531.05     1416.31     34.76 o 
   6   7  14     4569.60     4372.29     70.98 o 
   7   7  14       35.09       29.44     12.06 o 
   8   7  14       36.92       33.14     17.46 o 
   9   7  14        0.35        0.47     11.70 o 
  10   7  14     1080.79     1019.64     45.38 o 
  11   7  14       25.61       10.37     15.36 o 
   0   8  14    30719.81    32138.29    530.22 o 
   1   8  14      750.42      724.78     32.90 o 
   2   8  14    16557.68    16993.04    238.42 o 
   3   8  14     3035.42     2977.23     50.90 o 
   4   8  14       85.84      106.63     13.44 o 
   5   8  14     1104.60     1044.71     29.02 o 
   6   8  14     4879.26     4628.11     75.39 o 
   7   8  14      162.86      257.88     46.10 o 
   8   8  14     9199.69     9006.74    155.33 o 
   9   8  14        5.75      102.21     40.48 o 
  10   8  14     1641.40     1624.25     58.36 o 
  11   8  14        0.65        0.81     16.30 o 
   1   9  14      558.61      568.57     29.86 o 
   2   9  14     9538.23     9697.17    145.30 o 
   3   9  14      297.74      288.31     24.18 o 
   4   9  14     7816.48     7687.53    110.46 o 
   5   9  14      690.00      682.99     25.30 o 
   6   9  14     3079.30     2877.72     57.32 o 
   7   9  14      135.78      141.79     16.65 o 
   8   9  14       29.68       47.72     18.88 o 
   9   9  14       33.21       28.01     16.23 o 
  10   9  14     1003.00      914.02     47.02 o 
  11   9  14      183.25      132.19     30.57 o 
   0  10  14      173.09      212.86     29.58 o 
   1  10  14      731.46      789.57     32.90 o 
   2  10  14        5.70        1.76     11.33 o 
   3  10  14      469.28      526.42     31.75 o 
   4  10  14       28.33       24.77     12.73 o 
   5  10  14       14.53       11.35     10.22 o 
   6  10  14        0.08       61.13     28.59 o 
   7  10  14       26.62       29.02     12.76 o 
   8  10  14        0.60      -14.27     14.27 o 
   9  10  14        9.81       69.84     34.23 o 
  10  10  14       40.64       42.54     20.06 o 
   1  11  14        4.40       73.11     33.94 o 
   2  11  14      210.07      210.37     23.02 o 
   3  11  14      447.00      447.41     27.91 o 
   4  11  14     3730.41     3824.33     82.64 o 
   5  11  14       83.31       85.14     19.38 o 
   6  11  14     7288.92     6854.93    117.94 o 
   7  11  14       10.52       21.12     13.05 o 
   8  11  14       91.74       85.63     19.47 o 
   9  11  14      240.78      275.19     31.20 o 
  10  11  14     1899.94     1827.61     73.60 o 
   0  12  14    15026.95    15679.37    328.58 o 
   1  12  14      355.14      348.38     27.34 o 
   2  12  14     7851.77     8074.53    141.23 o 
   3  12  14        8.89       32.54     15.63 o 
   4  12  14      370.00      367.62     28.19 o 
   5  12  14      992.08      908.36     39.17 o 
   6  12  14     1995.82     1943.61     61.41 o 
   7  12  14      621.47      611.35     37.15 o 
   8  12  14     6130.85     6059.21    154.99 o 
   9  12  14        3.83       -6.32     18.15 o 
  10  12  14     3690.74     3734.17    225.33 o 
   1  13  14       87.03      105.47     22.13 o 
   2  13  14     4119.77     4197.94     95.84 o 
   3  13  14      391.63      430.91     31.22 o 
   4  13  14     7761.65     7714.17    145.69 o 
   5  13  14      334.93      337.99     28.86 o 
   6  13  14     2983.20     2966.90     78.80 o 
   7  13  14      292.95      242.67     31.60 o 
   8  13  14       75.01       48.48     25.26 o 
   9  13  14      830.45      852.94     56.82 o 
   0  14  14      591.38      574.24     53.72 o 
   1  14  14        0.36        1.39     12.83 o 
   2  14  14       97.92      130.32     23.31 o 
   3  14  14       45.85      148.73     33.87 o 
   4  14  14      611.41      538.70     35.91 o 
   5  14  14        0.05       32.00     18.56 o 
   6  14  14       95.80       89.18     22.89 o 
   7  14  14      290.80      361.64     35.31 o 
   8  14  14      176.86      195.83     36.07 o 
   1  15  14     1027.77     1033.23     49.50 o 
   2  15  14      726.69      743.55     42.82 o 
   3  15  14       49.27       47.90     19.85 o 
   4  15  14     2166.90     2127.44     68.95 o 
   5  15  14      433.58      426.34     35.13 o 
   6  15  14     1636.34     1630.67     62.15 o 
   7  15  14        6.20       13.69     17.82 o 
   8  15  14      180.78      183.70     37.39 o 
   0  16  14     6718.15     7026.85    210.43 o 
   1  16  14      603.69      618.71     39.73 o 
   2  16  14     3918.65     4069.19    103.09 o 
   3  16  14     1341.33     1433.57     59.01 o 
   4  16  14       16.52       30.99     19.65 o 
   5  16  14      142.63      190.53     27.44 o 
   6  16  14     1535.02     1653.91     63.94 o 
   7  16  14       47.89       54.92     28.07 o 
   1  17  14      272.63      281.28     32.39 o 
   2  17  14     2757.50     2763.29     86.10 o 
   3  17  14      269.97      290.08     33.34 o 
   4  17  14     3653.79     3713.23    104.74 o 
   5  17  14      277.61      284.63     36.56 o 
   6  17  14     1538.68     1496.20     63.03 o 
   0  18  14      275.52      308.69     48.12 o 
   1  18  14        6.48       -1.11     14.34 o 
   2  18  14      453.39      431.28     37.50 o 
   3  18  14      106.48      148.86     28.40 o 
   4  18  14        0.05      -11.87     19.93 o 
   5  18  14      193.86      232.55     73.76 o 
   1  19  14       21.64       34.41     22.70 o 
   2  19  14      597.70      588.06     42.93 o 
   3  19  14       59.13       42.65     46.76 o 
   1   1  15     5516.14     5716.67     62.50 o 
   2   1  15    14091.13    14894.12    138.62 o 
   3   1  15     3123.30     3367.56     45.56 o 
   4   1  15     2119.18     2161.95     38.93 o 
   5   1  15       24.96       27.10      9.40 o 
   6   1  15      374.15      345.03     15.78 o 
   7   1  15     6516.56     6206.56     91.66 o 
   8   1  15      210.22      247.62     19.97 o 
   9   1  15     3236.64     3121.92     65.07 o 
  10   1  15      181.17      154.45     20.46 o 
  11   1  15      338.55      357.52     26.63 o 
  12   1  15      197.60      157.14     28.31 o 
   0   2  15    10183.44    10361.07    136.66 o 
   1   2  15     3966.07     4374.30     61.56 o 
   2   2  15     2695.36     2832.13     40.30 o 
   3   2  15    16103.52    16934.80    158.50 o 
   4   2  15      802.40      860.26     25.87 o 
   5   2  15     4543.31     4553.05     57.33 o 
   6   2  15     1123.70     1135.25     26.23 o 
   7   2  15     4754.25     4529.18     75.65 o 
   8   2  15     2643.05     2499.29     52.80 o 
   9   2  15      134.25      193.62     20.11 o 
  10   2  15      383.76      378.06     26.13 o 
  11   2  15     2558.76     2561.04     69.78 o 
  12   2  15       15.24       25.77     19.01 o 
   1   3  15     9669.00    10240.56     96.99 o 
   2   3  15     5691.41     5782.45     66.07 o 
   3   3  15     1382.47     1446.13     33.94 o 
   4   3  15     4672.99     4810.40    117.88 o 
   5   3  15        4.11       11.82      7.28 o 
   6   3  15      835.72      793.53     24.31 o 
   7   3  15     6271.26     6006.67     83.24 o 
   8   3  15       13.28        9.27     10.65 o 
   9   3  15     4462.18     4275.12     78.03 o 
  10   3  15       40.87       33.54     15.67 o 
  11   3  15       78.72      132.44     22.67 o 
  12   3  15      382.57      356.69     42.85 o 
   0   4  15     2757.42     2771.17     52.56 o 
   1   4  15        3.24        2.40     12.24 o 
   2   4  15      811.81      776.97     29.61 o 
   3   4  15      481.98      473.33     19.20 o 
   4   4  15      278.82      291.32     15.90 o 
   5   4  15       21.89        7.81      7.99 o 
   6   4  15        0.75        9.16      8.83 o 
   7   4  15      532.49      466.22     22.95 o 
   8   4  15       21.27       29.40     14.29 o 
   9   4  15       35.69       41.71     17.07 o 
  10   4  15       61.01       47.48     17.11 o 
  11   4  15       30.66       25.96     17.80 o 
  12   4  15       10.71       39.97     30.30 o 
   1   5  15    10120.58     9921.90    100.77 o 
   2   5  15        8.27        8.38      9.30 o 
   3   5  15      904.86      862.84     23.24 o 
   4   5  15      859.36      860.78     22.32 o 
   5   5  15     1524.74     1389.72     31.06 o 
   6   5  15      644.71      603.27     22.35 o 
   7   5  15     4955.15     4890.55     80.09 o 
   8   5  15       28.00       14.43     13.04 o 
   9   5  15     2045.99     1876.98     53.85 o 
  10   5  15      293.70      342.18     44.42 o 
  11   5  15      305.07      279.69     29.76 o 
   0   6  15     3398.72     3745.38     76.12 o 
   1   6  15     4705.14     4795.53     81.21 o 
   2   6  15       71.21      132.91     30.27 o 
   3   6  15    15148.17    14878.57    185.53 o 
   4   6  15       38.68      181.22     46.30 o 
   5   6  15     6252.16     6127.20     86.60 o 
   6   6  15     1136.70     1239.86     36.18 o 
   7   6  15     3414.02     3325.33     62.81 o 
   8   6  15     1412.73     1332.20     47.12 o 
   9   6  15      392.37      399.58     31.29 o 
  10   6  15      806.05      743.00     39.97 o 
  11   6  15     2440.18     2479.45     77.67 o 
   1   7  15    14954.98    14756.13    172.90 o 
   2   7  15     1639.58     1645.91     39.24 o 
   3   7  15     1215.54     1131.79     32.01 o 
   4   7  15      382.64      422.68     20.63 o 
   5   7  15     1787.61     1675.30     39.53 o 
   6   7  15     1122.49     1075.48     34.33 o 
   7   7  15     6072.02     5842.21     91.79 o 
   8   7  15      467.15      371.63     28.88 o 
   9   7  15     2724.16     2587.04     77.61 o 
  10   7  15      271.61      267.42     28.02 o 
  11   7  15      282.89      300.64     31.84 o 
   0   8  15      289.99      231.73     49.11 o 
   1   8  15      724.24      716.09     32.65 o 
   2   8  15       31.59        2.11     12.30 o 
   3   8  15     1189.33     1124.43     34.84 o 
   4   8  15     1325.14     1187.87     32.00 o 
   5   8  15      419.89      394.28     21.52 o 
   6   8  15      498.21      438.51     23.90 o 
   7   8  15      175.15      197.93     18.98 o 
   8   8  15       46.73       92.64     35.02 o 
   9   8  15        0.03       49.21     21.12 o 
  10   8  15      649.64      634.31     37.84 o 
  11   8  15        1.23        5.83     16.11 o 
   1   9  15     1892.47     2028.05     53.68 o 
   2   9  15      269.26      236.15     23.93 o 
   3   9  15      802.90      750.42     33.11 o 
   4   9  15      642.14      619.46     43.72 o 
   5   9  15      138.94      134.30     16.52 o 
   6   9  15      488.78      481.88     24.12 o 
   7   9  15     2076.36     1939.05     49.03 o 
   8   9  15      416.62      389.07     29.07 o 
   9   9  15     1018.59     1008.44     46.21 o 
  10   9  15      202.54      174.97     26.97 o 
   0  10  15      638.24      621.79     44.51 o 
   1  10  15       29.20       39.05     15.34 o 
   2  10  15      435.30      416.88     27.85 o 
   3  10  15     4308.83     4338.31     87.84 o 
   4  10  15      695.60      665.04     32.98 o 
   5  10  15     6565.29     6748.90    123.15 o 
   6  10  15      810.00      758.60     30.17 o 
   7  10  15     3428.42     3252.01     67.24 o 
   8  10  15     1441.96     1392.48     53.41 o 
   9  10  15      344.68      335.80     30.65 o 
  10  10  15      175.13      182.19     29.95 o 
   1  11  15     2534.73     2700.79     67.84 o 
   2  11  15     3747.69     3775.99     83.95 o 
   3  11  15     1784.67     1725.33     52.78 o 
   4  11  15      901.51      873.45     39.41 o 
   5  11  15       58.29       64.47     18.66 o 
   6  11  15       18.29       30.79     15.86 o 
   7  11  15     2809.41     2614.59     77.78 o 
   8  11  15      170.29      183.48     32.36 o 
   9  11  15     4477.11     4323.65    129.07 o 
  10  11  15      106.14      106.36     34.33 o 
   0  12  15       53.94       77.58     28.11 o 
   1  12  15       25.03       19.14     15.24 o 
   2  12  15        2.93       36.02     17.93 o 
   3  12  15      132.99      154.86     23.67 o 
   4  12  15       95.26       99.95     20.77 o 
   5  12  15      301.82      271.59     29.00 o 
   6  12  15       27.81       29.65     17.37 o 
   7  12  15      640.39      558.60     39.59 o 
   8  12  15        0.15       -8.75     22.97 o 
   9  12  15        0.01       -7.10     19.30 o 
   1  13  15     4024.86     4162.46     96.12 o 
   2  13  15      134.10      152.10     24.06 o 
   3  13  15       27.17       45.73     18.98 o 
   4  13  15      139.06      161.11     26.17 o 
   5  13  15     1519.88     1486.23     54.45 o 
   6  13  15      785.57      702.80     38.82 o 
   7  13  15      697.85      667.07     44.67 o 
   8  13  15        0.10      -18.04     21.50 o 
   9  13  15       26.69      170.92     89.00 o 
   0  14  15       10.78       13.93     27.15 o 
   1  14  15     1975.30     1979.28     64.29 o 
   2  14  15      201.76      213.96     26.77 o 
   3  14  15     7845.46     7899.95    156.82 o 
   4  14  15      196.41      188.96     26.22 o 
   5  14  15     3630.12     3674.74     95.21 o 
   6  14  15      548.60      574.53     37.03 o 
   7  14  15      201.51      139.79     32.58 o 
   8  14  15     1373.54     1277.24     71.38 o 
   1  15  15     5990.33     6224.56    136.54 o 
   2  15  15        3.18       28.36     18.63 o 
   3  15  15      162.13      181.84     26.56 o 
   4  15  15      528.10      460.36     36.63 o 
   5  15  15     1039.28     1030.75     51.26 o 
   6  15  15      450.80      507.90     38.53 o 
   7  15  15     1609.88     1570.09     77.16 o 
   0  16  15      110.26      183.05     49.01 o 
   1  16  15      107.54      157.90     27.71 o 
   2  16  15       33.63       47.41     21.85 o 
   3  16  15      624.08      690.24     45.65 o 
   4  16  15        7.00       36.62     30.18 o 
   5  16  15      185.45      206.00     30.63 o 
   6  16  15       40.45       39.20     22.17 o 
   1  17  15      381.64      417.03     37.56 o 
   2  17  15      476.91      520.56     40.78 o 
   3  17  15      185.24      197.10     30.73 o 
   4  17  15      849.43      846.19     50.15 o 
   5  17  15      165.42      169.09     28.51 o 
   0  18  15     3222.79     3362.75    139.05 o 
   1  18  15       48.30       61.73     23.02 o 
   2  18  15      454.81      454.51     40.87 o 
   3  18  15     1156.92     1145.64     58.26 o 
   4  18  15      127.08      121.84     55.12 o 
   0   0  16     6938.25     7429.85    179.00 o 
   1   0  16     2520.65     2827.87     57.76 o 
   2   0  16     7988.14     7963.26    120.44 o 
   3   0  16     4003.56     4399.31    143.87 o 
   4   0  16      208.15      208.37     19.72 o 
   5   0  16     4076.91     4093.45     79.32 o 
   6   0  16     4028.75     3829.71     80.25 o 
   7   0  16     1797.92     1734.06     59.86 o 
   8   0  16     3524.42     3375.69     93.45 o 
   9   0  16       17.23       29.76     19.97 o 
  10   0  16       17.41        4.04     15.65 o 
  11   0  16     3290.22     3050.39    113.84 o 
  12   0  16      687.93      598.50     99.54 o 
   1   1  16     1200.62     1454.38     36.62 o 
   2   1  16     7439.90     7878.43     88.22 o 
   3   1  16       83.56       94.24     11.16 o 
   4   1  16     8901.31     8925.37     96.58 o 
   5   1  16      142.18      207.46     21.73 o 
   6   1  16     1048.16      986.94     27.35 o 
   7   1  16     2204.15     2138.12     47.72 o 
   8   1  16      190.72      211.48     19.97 o 
   9   1  16     3666.61     3405.81     74.43 o 
  10   1  16       10.18       44.12     18.28 o 
  11   1  16      307.73      353.16     28.49 o 
   0   2  16     4992.31     5223.01     90.13 o 
   1   2  16       31.27       41.88     10.89 o 
   2   2  16      740.45      802.54     41.87 o 
   3   2  16     1232.63     1211.54     27.80 o 
   4   2  16     1461.31     1477.92     30.75 o 
   5   2  16      184.77      187.48     13.97 o 
   6   2  16      382.19      329.22     17.83 o 
   7   2  16        8.16       14.63     11.00 o 
   8   2  16       72.96       62.03     12.84 o 
   9   2  16      102.80      143.64     18.17 o 
  10   2  16      201.06      187.57     23.54 o 
  11   2  16       18.19       36.46     16.94 o 
   1   3  16     6141.07     6456.17     71.60 o 
   2   3  16     1097.81     1084.03     27.41 o 
   3   3  16      797.40      808.45     23.25 o 
   4   3  16      388.32      419.53     18.74 o 
   5   3  16        2.21       -0.88      7.95 o 
   6   3  16     4736.92     4568.88     67.98 o 
   7   3  16     4676.47     4459.40     84.41 o 
   8   3  16     1043.63     1009.77     38.46 o 
   9   3  16     3345.39     3257.91     74.43 o 
  10   3  16      611.59      610.68     34.71 o 
  11   3  16      723.19      725.58     42.59 o 
   0   4  16       10.93        6.96     11.92 o 
   1   4  16     1870.85     1909.09     35.03 o 
   2   4  16     1161.37     1166.52     27.46 o 
   3   4  16     8206.42     8593.02    100.78 o 
   4   4  16     1065.65     1139.52     27.17 o 
   5   4  16     7375.18     7399.54     94.44 o 
   6   4  16       12.57       15.36     10.76 o 
   7   4  16     3616.39     3475.97     64.80 o 
   8   4  16     6041.74     5660.08    101.79 o 
   9   4  16      747.20      760.19     42.45 o 
  10   4  16     2656.43     2523.79     74.21 o 
  11   4  16     2841.48     2774.00     81.11 o 
   1   5  16     6633.25     6559.57     84.09 o 
   2   5  16       49.83       69.13     17.63 o 
   3   5  16      135.60      171.61     14.03 o 
   4   5  16     1462.65     1384.18     30.21 o 
   5   5  16      503.95      499.14     22.48 o 
   6   5  16     7440.18     7332.92     97.51 o 
   7   5  16     5008.81     4892.70     82.53 o 
   8   5  16      710.91      660.01     35.98 o 
   9   5  16     3187.24     2955.30     83.33 o 
  10   5  16     1018.53      911.28     46.43 o 
  11   5  16      137.08      177.49     28.32 o 
   0   6  16     4005.21     3903.90     93.55 o 
   1   6  16      598.60      505.35     20.91 o 
   2   6  16       55.92       41.69     12.88 o 
   3   6  16      408.82      360.31     25.67 o 
   4   6  16     5359.47     5356.74     80.02 o 
   5   6  16      393.23      392.54     27.13 o 
   6   6  16       97.69       92.83     16.11 o 
   7   6  16       36.40       29.62     14.24 o 
   8   6  16      736.29      689.20     38.25 o 
   9   6  16        4.46        5.68     14.89 o 
  10   6  16      445.29      436.31     33.61 o 
  11   6  16       37.10       46.44     20.29 o 
   1   7  16     9002.69     9165.73    123.61 o 
   2   7  16     2030.54     2169.81     47.86 o 
   3   7  16      430.63      404.73     22.10 o 
   4   7  16      666.23      655.25     25.36 o 
   5   7  16      760.00      677.98     25.99 o 
   6   7  16      366.66      327.40     21.37 o 
   7   7  16     2062.15     1949.75     52.34 o 
   8   7  16      127.44      219.85     55.73 o 
   9   7  16     1275.71     1185.23     48.35 o 
  10   7  16      189.94      187.42     26.00 o 
  11   7  16      346.29      308.94     46.90 o 
   0   8  16     4789.75     4997.66    132.15 o 
   1   8  16     1087.77     1164.21     43.12 o 
   2   8  16     1237.05     1268.35     42.53 o 
   3   8  16     8424.73     8616.31    138.04 o 
   4   8  16     1372.11     1307.92     35.90 o 
   5   8  16     8482.12     8111.44    115.15 o 
   6   8  16     1664.87     1532.01     41.24 o 
   7   8  16     2077.86     1917.23     53.29 o 
   8   8  16     1016.70      941.39     42.80 o 
   9   8  16      502.73      471.66     33.48 o 
  10   8  16       86.28      112.73     22.93 o 
   1   9  16     4967.92     5089.98     99.73 o 
   2   9  16     3959.71     4074.87     85.31 o 
   3   9  16      977.00      992.12     39.81 o 
   4   9  16     4372.71     4286.91     86.68 o 
   5   9  16       74.24       71.30     16.17 o 
   6   9  16       10.41       14.18     12.03 o 
   7   9  16     4346.75     4246.30     87.48 o 
   8   9  16      318.61      287.17     28.13 o 
   9   9  16     2159.72     2065.28     67.43 o 
  10   9  16       26.77       37.34     18.42 o 
   0  10  16       11.50        6.45     18.60 o 
   1  10  16      996.24      949.77     40.26 o 
   2  10  16       26.57       46.00     17.65 o 
   3  10  16     1726.69     1714.83     54.08 o 
   4  10  16      103.76      120.55     20.28 o 
   5  10  16       64.80       98.14     19.20 o 
   6  10  16      384.00      377.39     29.86 o 
   7  10  16       70.05       38.46     19.14 o 
   8  10  16        8.24        7.53     19.31 o 
   9  10  16        2.02        1.83     16.34 o 
  10  10  16      110.12      158.87     40.64 o 
   1  11  16     3280.90     3343.17     79.74 o 
   2  11  16       65.72       62.05     18.45 o 
   3  11  16      193.30      177.47     23.66 o 
   4  11  16      278.25      238.58     25.59 o 
   5  11  16      150.15      170.90     21.55 o 
   6  11  16     1223.47     1190.67     49.41 o 
   7  11  16     1148.15     1119.79     52.92 o 
   8  11  16      338.49      338.75     39.95 o 
   9  11  16      848.89      827.74     60.11 o 
   0  12  16       56.54       61.90     26.46 o 
   1  12  16     1460.07     1562.40     54.69 o 
   2  12  16      450.84      455.68     32.35 o 
   3  12  16     6274.15     6440.23    128.53 o 
   4  12  16      166.50      199.49     25.22 o 
   5  12  16     6138.08     6140.22    126.15 o 
   6  12  16       52.82       67.44     19.25 o 
   7  12  16      628.57      554.58     46.47 o 
   8  12  16     2796.27     2675.37     99.12 o 
   9  12  16      224.26      183.72     59.51 o 
   1  13  16     3077.58     3179.95     84.21 o 
   2  13  16      496.51      477.85     34.97 o 
   3  13  16     1467.38     1426.62     54.53 o 
   4  13  16      378.25      313.25     30.39 o 
   5  13  16       95.63      171.86     25.58 o 
   6  13  16     1289.83     1254.07     52.19 o 
   7  13  16     2174.41     2316.50     91.88 o 
   8  13  16      167.33      180.38     35.66 o 
   0  14  16      351.07      432.81     53.08 o 
   1  14  16      313.91      301.69     31.74 o 
   2  14  16        6.34        8.12     16.51 o 
   3  14  16      142.01      160.25     27.75 o 
   4  14  16      149.89      181.13     26.26 o 
   5  14  16      181.23      176.30     28.36 o 
   6  14  16       47.17       37.59     19.65 o 
   7  14  16       14.47       -9.90     20.61 o 
   1  15  16      639.15      617.92     44.17 o 
   2  15  16     1628.53     1730.92     68.24 o 
   3  15  16       87.48      108.88     24.56 o 
   4  15  16      365.42      363.40     35.11 o 
   5  15  16        3.26        9.43     16.02 o 
   6  15  16       42.74       33.21     23.27 o 
   0  16  16     2881.63     3249.23    130.03 o 
   1  16  16      324.99      344.37     34.81 o 
   2  16  16      512.00      564.88     42.16 o 
   3  16  16     2650.66     2597.78     84.99 o 
   4  16  16      199.48      173.35     27.85 o 
   5  16  16     2307.23     2306.28     82.24 o 
   1  17  16     1785.59     1933.81     72.54 o 
   2  17  16      425.64      437.66     40.26 o 
   3  17  16      429.44      387.30     38.24 o 
   4  17  16      705.98      742.52     47.66 o 
   0  18  16       16.79       73.47     37.18 o 
   1  18  16        4.45       35.55     22.20 o 
   2  18  16        5.11       17.62     20.49 o 
   1   1  17      247.84      234.70     14.30 o 
   2   1  17     7489.58     7544.97     90.70 o 
   3   1  17       18.70       18.31      8.68 o 
   4   1  17     8639.91     8675.83    101.24 o 
   5   1  17      479.19      492.24     20.88 o 
   6   1  17     2951.28     2781.68     47.40 o 
   7   1  17        0.67       37.08     20.39 o 
   8   1  17      106.64      192.79     34.04 o 
   9   1  17      413.70      360.90     24.47 o 
  10   1  17     1096.20     1075.98     47.10 o 
  11   1  17       56.50       57.15     18.97 o 
   0   2  17    19844.83    21237.41    271.31 o 
   1   2  17     1757.50     1779.36     33.26 o 
   2   2  17    16265.06    16993.19    164.33 o 
   3   2  17     1759.12     1745.16     33.12 o 
   4   2  17      597.04      589.17     22.04 o 
   5   2  17      318.99      295.26     18.35 o 
   6   2  17     9622.82     9513.33    120.77 o 
   7   2  17        9.69       13.16     12.38 o 
   8   2  17    14207.85    13302.78    195.49 o 
   9   2  17        2.87        2.36     11.08 o 
  10   2  17     1547.76     1392.15     49.62 o 
  11   2  17      120.77       84.41     19.97 o 
   1   3  17      728.81      718.25     20.60 o 
   2   3  17     5938.60     6303.22     84.18 o 
   3   3  17      532.91      474.60     21.17 o 
   4   3  17     6056.02     6051.94     82.16 o 
   5   3  17        0.20       21.02     14.38 o 
   6   3  17     4930.20     4767.16     74.03 o 
   7   3  17       96.25       77.51     18.00 o 
   8   3  17        8.45       80.26     39.80 o 
   9   3  17       73.15       84.48     18.46 o 
  10   3  17     1548.39     1431.10     55.62 o 
  11   3  17        0.06       19.94     18.48 o 
   0   4  17        3.27        0.00     13.86 o 
   1   4  17      234.63      225.25     14.77 o 
   2   4  17      231.10      253.25     17.55 o 
   3   4  17      633.55      580.10     24.87 o 
   4   4  17       93.52      120.21     15.46 o 
   5   4  17        8.70       90.63     29.51 o 
   6   4  17      146.32      128.55     14.97 o 
   7   4  17      141.78      148.49     21.46 o 
   8   4  17      767.70      755.82     53.85 o 
   9   4  17        1.84       -6.30     15.70 o 
  10   4  17        7.95        9.26     17.34 o 
  11   4  17       95.61       78.97     23.57 o 
   1   5  17     1855.46     1755.59     40.15 o 
   2   5  17     5997.17     6255.51     80.86 o 
   3   5  17      854.60      782.50     25.20 o 
   4   5  17     2549.70     2435.54     43.09 o 
   5   5  17      123.57      126.27     13.94 o 
   6   5  17     1668.92     1551.34     41.89 o 
   7   5  17      102.52       87.43     19.94 o 
   8   5  17       40.83       31.67     17.49 o 
   9   5  17      497.15      467.33     35.85 o 
  10   5  17      689.09      687.48     40.87 o 
  11   5  17        1.60      -10.75     22.45 o 
   0   6  17    20432.35    21669.87    333.91 o 
   1   6  17      670.05      708.27     27.41 o 
   2   6  17     8292.78     8656.78    124.27 o 
   3   6  17       42.18       33.86     11.50 o 
   4   6  17       59.79       72.50     14.63 o 
   5   6  17      210.61      204.70     19.05 o 
   6   6  17     4687.07     4598.94     79.74 o 
   7   6  17       48.93       68.06     20.82 o 
   8   6  17     7400.10     6963.48    134.60 o 
   9   6  17       28.73       -8.72     17.32 o 
  10   6  17     1556.20     1397.12     55.17 o 
   1   7  17       40.20       61.72     21.10 o 
   2   7  17     2015.76     2177.71     57.26 o 
   3   7  17        9.43       76.11     31.96 o 
   4   7  17     4259.44     4213.10     70.08 o 
   5   7  17       87.42       91.71     15.02 o 
   6   7  17     2703.64     2665.30     57.19 o 
   7   7  17       17.42       26.30     16.88 o 
   8   7  17       33.42       34.03     16.78 o 
   9   7  17      303.28      274.06     28.37 o 
  10   7  17      569.18      565.10     41.13 o 
   0   8  17      342.70      189.01     32.15 o 
   1   8  17       17.70       13.62     14.38 o 
   2   8  17        0.34       -2.05     11.64 o 
   3   8  17      234.37      200.19     24.47 o 
   4   8  17      251.26      233.34     20.05 o 
   5   8  17      104.37      132.92     19.33 o 
   6   8  17       55.18       55.07     14.03 o 
   7   8  17      584.46      571.48     34.88 o 
   8   8  17        0.06      -15.33     15.33 o 
   9   8  17        1.24       16.48     15.77 o 
  10   8  17        0.07      -18.75     18.75 o 
   1   9  17        1.43      -13.17     14.49 o 
   2   9  17     2697.38     2653.56     69.03 o 
   3   9  17       21.99        9.35     13.31 o 
   4   9  17     2900.94     2664.78     68.53 o 
   5   9  17      526.91      428.80     30.47 o 
   6   9  17     4206.21     4050.16     95.75 o 
   7   9  17      268.18      238.02     37.72 o 
   8   9  17       88.21       59.30     24.50 o 
   9   9  17       45.48       89.93     27.96 o 
   0  10  17    11646.67    12396.80    283.00 o 
   1  10  17      114.36      110.68     20.78 o 
   2  10  17     7114.89     7330.14    134.07 o 
   3  10  17      586.96      468.49     35.96 o 
   4  10  17      208.74      197.71     23.99 o 
   5  10  17        0.94       -2.13     12.64 o 
   6  10  17     2176.53     2126.56     66.77 o 
   7  10  17      368.90      346.46     40.28 o 
   8  10  17     6840.96     6792.34    180.92 o 
   9  10  17      156.41      184.66     34.31 o 
   1  11  17      586.81      549.94     34.18 o 
   2  11  17     1162.05     1143.83     47.53 o 
   3  11  17      456.29      442.88     31.29 o 
   4  11  17     4256.01     4291.88     99.51 o 
   5  11  17      888.75      915.94     43.54 o 
   6  11  17     4881.52     4787.89    107.38 o 
   7  11  17       13.94       11.21     19.61 o 
   8  11  17      116.68      110.75     31.99 o 
   9  11  17      179.40      172.11     60.24 o 
   0  12  17      257.90      225.51     39.37 o 
   1  12  17      147.41      142.62     23.47 o 
   2  12  17       15.53        3.16     13.34 o 
   3  12  17      487.99      478.25     34.93 o 
   4  12  17      664.37      631.84     39.09 o 
   5  12  17      102.66      128.22     26.56 o 
   6  12  17       78.07       61.55     19.17 o 
   7  12  17      360.12      300.52     41.23 o 
   8  12  17      967.68      902.53     59.30 o 
   1  13  17       40.66       61.45     21.65 o 
   2  13  17     4303.46     4331.09    107.48 o 
   3  13  17      147.86      164.97     26.12 o 
   4  13  17     3357.97     3334.27     90.54 o 
   5  13  17       95.40      107.23     23.72 o 
   6  13  17      615.57      584.49     40.53 o 
   7  13  17       24.83        2.56     21.14 o 
   0  14  17    15654.81    16630.02    411.44 o 
   1  14  17      319.40      341.15     33.82 o 
   2  14  17     3737.20     3849.06    104.07 o 
   3  14  17      358.57      366.82     34.17 o 
   4  14  17      233.34      455.99     77.31 o 
   5  14  17      353.79      357.95     33.85 o 
   6  14  17     1736.85     1761.62     73.05 o 
   7  14  17       82.56       63.96     34.13 o 
   1  15  17      511.53      553.09     42.48 o 
   2  15  17     3866.16     3916.34    110.97 o 
   3  15  17      259.81      244.87     30.39 o 
   4  15  17     3779.70     3776.56    104.52 o 
   5  15  17       77.52      110.09     24.23 o 
   6  15  17     1243.38     1248.87     67.55 o 
   0  16  17      559.04      476.20     59.07 o 
   1  16  17      151.46      198.31     30.13 o 
   2  16  17      276.70      308.37     34.73 o 
   3  16  17      194.59      240.29     33.06 o 
   4  16  17       28.67       18.59     19.09 o 
   5  16  17      101.10      153.18     59.02 o 
   1  17  17      642.96      689.82     47.91 o 
   2  17  17      902.75      869.60     52.05 o 
   3  17  17       77.22       77.73     27.32 o 
   0   0  18     6158.52     6440.92    154.71 o 
   1   0  18      525.78      592.51     28.57 o 
   2   0  18     1465.81     1573.93     47.52 o 
   3   0  18     6501.37     6542.88    112.38 o 
   4   0  18      634.81      626.86     33.87 o 
   5   0  18     5392.22     5347.50    103.37 o 
   6   0  18     4894.93     5008.35    103.58 o 
   7   0  18      457.57      420.50     34.10 o 
   8   0  18     6041.43     5908.65    160.56 o 
   9   0  18       42.78       44.44     23.93 o 
  10   0  18     3897.33     3498.71    132.96 o 
  11   0  18       72.53       75.12     34.62 o 
   1   1  18     3195.59     3386.30     50.84 o 
   2   1  18     1132.08     1273.18     30.20 o 
   3   1  18      819.18      739.73     24.12 o 
   4   1  18     5723.02     5783.07     78.11 o 
   5   1  18      150.01      151.84     15.01 o 
   6   1  18     2488.64     2472.55     54.41 o 
   7   1  18      904.08      826.70     33.68 o 
   8   1  18        0.04       35.00     18.84 o 
   9   1  18       67.21       59.31     18.80 o 
  10   1  18     1504.25     1441.65     56.75 o 
  11   1  18      316.79      267.94     36.18 o 
   0   2  18      376.59      450.83     25.91 o 
   1   2  18      629.66      669.27     25.82 o 
   2   2  18       58.17       96.07     14.73 o 
   3   2  18     1012.38      988.77     28.49 o 
   4   2  18      885.66      886.85     28.45 o 
   5   2  18      686.62      752.27     48.71 o 
   6   2  18       66.35       85.02     14.30 o 
   7   2  18      689.64      638.92     31.04 o 
   8   2  18      299.33      252.51     23.56 o 
   9   2  18       84.68      111.13     22.41 o 
  10   2  18       27.75       12.67     17.46 o 
  11   2  18      669.36      614.08    121.95 o 
   1   3  18      933.20      923.85     26.38 o 
   2   3  18     4710.67     4859.52     74.94 o 
   3   3  18     1862.22     1939.04     41.43 o 
   4   3  18     6787.72     6730.58     93.25 o 
   5   3  18      497.63      475.38     22.42 o 
   6   3  18      828.57      726.08     28.18 o 
   7   3  18     2636.77     2418.22     60.70 o 
   8   3  18      589.57      551.49     31.53 o 
   9   3  18     4066.53     3840.88     92.30 o 
  10   3  18      435.13      412.90     37.85 o 
   0   4  18     9801.48    10206.44    181.74 o 
   1   4  18      187.56      198.46     16.03 o 
   2   4  18     3129.94     3242.67     58.60 o 
   3   4  18     2637.75     2696.93     51.08 o 
   4   4  18       28.65       56.60     12.01 o 
   5   4  18     7335.97     7253.54    100.94 o 
   6   4  18     5440.79     5318.73     83.31 o 
   7   4  18     5728.76     5481.83    110.48 o 
   8   4  18     5053.57     4746.34    103.42 o 
   9   4  18       91.29      237.25     54.73 o 
  10   4  18      865.05      785.73     43.36 o 
   1   5  18      934.97     1005.62     34.69 o 
   2   5  18     3315.39     3410.16     65.22 o 
   3   5  18     3974.42     4014.62     78.73 o 
   4   5  18     4691.63     4812.82     80.02 o 
   5   5  18     1389.21     1355.12     38.39 o 
   6   5  18      915.08      852.31     32.26 o 
   7   5  18     3773.25     3663.89     89.50 o 
   8   5  18        2.65       20.57     16.25 o 
   9   5  18     4657.12     4416.66    109.32 o 
  10   5  18      312.84      294.53     31.65 o 
   0   6  18       98.23       84.23     27.42 o 
   1   6  18      281.75      407.57     52.98 o 
   2   6  18      161.96      119.48     13.66 o 
   3   6  18        0.85       -4.66     10.09 o 
   4   6  18        3.75       -6.56      9.81 o 
   5   6  18     1280.02     1202.06     36.57 o 
   6   6  18      224.52      209.46     20.06 o 
   7   6  18      398.18      376.88     31.64 o 
   8   6  18      111.28       96.54     21.31 o 
   9   6  18        5.39       10.62     16.31 o 
  10   6  18       70.92       82.27     22.94 o 
   1   7  18     4533.55     4825.56     95.26 o 
   2   7  18     1022.05     1043.35     33.79 o 
   3   7  18      514.99      507.65     31.98 o 
   4   7  18     2679.28     2683.32     68.66 o 
   5   7  18      593.27      575.09     30.26 o 
   6   7  18     1266.95     1183.74     38.61 o 
   7   7  18     1302.51     1163.94     46.64 o 
   8   7  18       44.60       47.18     19.12 o 
   9   7  18      163.78      159.02     26.01 o 
  10   7  18      514.45      494.60     45.00 o 
   0   8  18     4674.54     4705.71    136.05 o 
   1   8  18     2400.12     2448.46    117.93 o 
   2   8  18     2061.79     2177.69     61.78 o 
   3   8  18     7314.63     7552.47    135.79 o 
   4   8  18      181.55      208.29     23.10 o 
   5   8  18     2839.69     2786.23     71.60 o 
   6   8  18     2204.03     2075.49     56.63 o 
   7   8  18       56.11       53.15     20.04 o 
   8   8  18     3998.07     3882.12    102.64 o 
   9   8  18      539.63      512.19     46.97 o 
   1   9  18     4749.41     4876.81    106.83 o 
   2   9  18      899.30      959.40     43.13 o 
   3   9  18      453.20      419.79     31.36 o 
   4   9  18     2558.65     2493.23     68.17 o 
   5   9  18     1608.53     1453.93     54.83 o 
   6   9  18     2250.74     2115.02     66.32 o 
   7   9  18     1666.68     1617.92     72.17 o 
   8   9  18      102.02       87.33     28.58 o 
   9   9  18      262.07      265.70     38.02 o 
   0  10  18      770.13      717.72     56.73 o 
   1  10  18      528.81      495.56     33.80 o 
   2  10  18      124.60      105.39     21.63 o 
   3  10  18     1990.93     1817.33     59.13 o 
   4  10  18      467.32      408.13     33.19 o 
   5  10  18      488.05      409.31     32.26 o 
   6  10  18       11.73      -18.47     18.47 o 
   7  10  18      424.99      493.65     51.18 o 
   8  10  18      367.04      331.92     42.45 o 
   1  11  18      188.18      194.88     25.93 o 
   2  11  18     1703.46     1757.23     58.99 o 
   3  11  18       88.45      128.75     22.78 o 
   4  11  18     2447.23     2530.33     74.38 o 
   5  11  18       97.57      116.74     24.39 o 
   6  11  18      443.77      385.88     34.29 o 
   7  11  18      314.69      249.31     38.38 o 
   8  11  18       19.05        9.84     20.77 o 
   0  12  18     6758.68     6966.04    201.51 o 
   1  12  18       83.12      105.67     23.56 o 
   2  12  18     1241.18     1269.53     52.37 o 
   3  12  18      566.95      555.24     37.30 o 
   4  12  18       14.54       25.53     20.43 o 
   5  12  18     2135.67     2142.75     71.98 o 
   6  12  18     1945.00     1969.82     67.09 o 
   7  12  18     1878.38     1809.41     81.99 o 
   1  13  18      943.00     1018.85     50.58 o 
   2  13  18     2020.52     1998.38     69.79 o 
   3  13  18       74.71       89.42     22.37 o 
   4  13  18     2427.62     2393.31     75.70 o 
   5  13  18       57.24       46.04     20.69 o 
   6  13  18      547.83      548.31     42.86 o 
   7  13  18      824.51      790.67     57.51 o 
   0  14  18      148.08      192.57     45.58 o 
   1  14  18        2.16       17.02     18.85 o 
   2  14  18      127.66      184.54     29.35 o 
   3  14  18       42.95       33.39     20.86 o 
   4  14  18      123.66      142.36     26.97 o 
   5  14  18       68.62       87.76     25.05 o 
   6  14  18      160.25      187.27     38.15 o 
   1  15  18     1372.45     1392.91     64.22 o 
   2  15  18      430.02      439.13     39.71 o 
   3  15  18        7.85       34.60     20.32 o 
   4  15  18      898.56      846.76     49.32 o 
   5  15  18        1.29      -18.38     18.38 o 
   0  16  18     1989.09     2017.75    110.51 o 
   1  16  18      575.69      569.14     44.49 o 
   2  16  18     1018.95     1052.63     55.85 o 
   3  16  18     1141.13     1117.18     56.53 o 
   1  17  18     1218.26     1278.65    192.71 o 
   1   1  19     1589.90     1825.07     36.95 o 
   2   1  19      155.50      182.77     22.84 o 
   3   1  19     2725.34     2730.19     48.49 o 
   4   1  19      113.91      105.76     16.51 o 
   5   1  19      216.35      236.58     18.80 o 
   6   1  19      543.71      470.63     23.02 o 
   7   1  19     3204.80     2998.65     69.17 o 
   8   1  19        4.58        3.94     13.87 o 
   9   1  19     2424.04     2206.15     67.85 o 
  10   1  19        7.12        8.15     16.20 o 
   0   2  19     3214.37     3221.68     69.00 o 
   1   2  19      896.99      924.31     26.58 o 
   2   2  19        0.71       45.88     21.64 o 
   3   2  19     4678.17     4652.88     71.57 o 
   4   2  19     1419.31     1393.09     35.38 o 
   5   2  19     8244.53     8193.62    113.14 o 
   6   2  19      386.54      340.94     20.20 o 
   7   2  19     1183.25     1181.10     41.48 o 
   8   2  19       96.67       68.99     17.68 o 
   9   2  19       99.31      167.47     26.81 o 
  10   2  19       50.54       41.33     22.16 o 
   1   3  19     2712.46     2857.46     50.98 o 
   2   3  19      916.73      979.54     29.35 o 
   3   3  19     1424.64     1416.91     35.62 o 
   4   3  19       12.98       32.34     16.33 o 
   5   3  19      380.99      364.33     20.86 o 
   6   3  19      118.30      106.21     14.60 o 
   7   3  19     4591.77     4344.62     86.97 o 
   8   3  19       40.30       40.15     18.73 o 
   9   3  19     2142.35     1880.98     67.40 o 
  10   3  19       36.93       32.20     20.60 o 
   0   4  19      255.42      225.90     24.86 o 
   1   4  19      201.64      205.62     17.02 o 
   2   4  19       29.58       38.37     12.06 o 
   3   4  19       11.16       -9.70      9.70 o 
   4   4  19      358.38      380.47     21.10 o 
   5   4  19       77.19       32.89     14.30 o 
   6   4  19       32.14       17.65     12.72 o 
   7   4  19       10.13       -1.88     11.01 o 
   8   4  19      459.27      404.41     33.42 o 
   9   4  19        0.59        0.00     14.39 o 
  10   4  19      268.85      282.98     35.17 o 
   1   5  19     5428.70     5735.86     96.66 o 
   2   5  19       41.23       25.53     13.41 o 
   3   5  19      834.84      832.20     34.31 o 
   4   5  19       78.98       73.50     15.06 o 
   5   5  19      194.76      220.25     20.10 o 
   6   5  19      242.86      212.49     21.42 o 
   7   5  19     2432.61     2307.26     70.17 o 
   8   5  19        5.84       24.54     22.53 o 
   9   5  19     3298.35     2957.11     85.52 o 
  10   5  19      169.12      158.90     64.05 o 
   0   6  19      354.47      428.81     42.52 o 
   1   6  19     2292.94     2332.81     54.85 o 
   2   6  19       26.18       21.84     12.42 o 
   3   6  19     5655.01     5925.74    148.46 o 
   4   6  19      575.27      539.45     30.72 o 
   5   6  19     8825.88     8702.75    130.45 o 
   6   6  19       66.15       71.46     16.12 o 
   7   6  19     1867.37     1815.65     59.85 o 
   8   6  19        4.53       55.00     31.91 o 
   9   6  19       94.98       87.51     22.87 o 
   1   7  19     4636.01     4712.56     98.92 o 
   2   7  19      548.77      623.76     35.87 o 
   3   7  19     1966.69     1999.72     58.91 o 
   4   7  19        0.17        7.84     14.29 o 
   5   7  19     1033.89      970.09     38.32 o 
   6   7  19      100.06      115.30     19.31 o 
   7   7  19     4532.31     4240.55    109.76 o 
   8   7  19        1.74      -16.01     18.86 o 
   9   7  19     2355.94     2135.76     87.15 o 
   0   8  19       10.15      -24.77     24.77 o 
   1   8  19        2.61       29.24     16.81 o 
   2   8  19        0.20      -16.76     16.76 o 
   3   8  19      221.67      182.24     23.83 o 
   4   8  19      240.27      247.82     25.56 o 
   5   8  19      231.57      237.79     25.35 o 
   6   8  19        0.60       13.34     14.98 o 
   7   8  19      178.57      132.95     31.05 o 
   8   8  19       63.51       35.25     24.43 o 
   9   8  19        7.31      -22.43     22.43 o 
   1   9  19     3737.37     3921.27     93.96 o 
   2   9  19      126.77      150.46     23.74 o 
   3   9  19      260.66      251.47     26.81 o 
   4   9  19       56.86       55.16     19.90 o 
   5   9  19       89.83      113.09     22.56 o 
   6   9  19     1116.83      956.36     46.17 o 
   7   9  19     1183.66     1155.85     63.17 o 
   8   9  19       78.69      125.58     30.23 o 
   0  10  19        0.75        1.84     20.64 o 
   1  10  19     1178.88     1244.09     50.24 o 
   2  10  19        0.09       24.56     17.37 o 
   3  10  19     5755.42     5773.93    122.16 o 
   4  10  19      632.43      664.71     38.77 o 
   5  10  19     7251.39     7237.79    149.26 o 
   6  10  19       57.38       69.34     22.51 o 
   7  10  19     1477.23     1373.12     70.46 o 
   8  10  19      339.01      312.97     40.89 o 
   1  11  19     3605.15     3630.29     94.40 o 
   2  11  19      346.99      515.30     83.25 o 
   3  11  19     1209.38     1173.23     51.21 o 
   4  11  19        0.05       -7.42     16.46 o 
   5  11  19      111.90      105.39     24.65 o 
   6  11  19      919.81      942.67     52.01 o 
   7  11  19     2848.79     2782.29    105.03 o 
   0  12  19      218.01      152.96     40.34 o 
   1  12  19       19.08       19.81     17.73 o 
   2  12  19        1.17      -14.04     16.59 o 
   3  12  19       51.02       96.43     25.52 o 
   4  12  19      649.84      550.90     39.17 o 
   5  12  19       83.82       94.83     23.87 o 
   6  12  19      217.77      177.74     29.47 o 
   7  12  19      302.90      259.11     50.60 o 
   1  13  19     2038.76     2105.66     73.10 o 
   2  13  19      591.95      647.70     42.37 o 
   3  13  19       56.65       62.33     21.97 o 
   4  13  19      336.71      275.57     31.84 o 
   5  13  19      319.27      332.44     35.83 o 
   6  13  19       36.21       11.23     21.87 o 
   0  14  19      969.05     1090.76     78.02 o 
   1  14  19     1746.75     1644.12     67.45 o 
   2  14  19       29.32       -1.35     14.32 o 
   3  14  19     4412.51     4438.60    121.92 o 
   4  14  19      418.97      396.24     36.20 o 
   5  14  19     3385.08     3354.16     99.86 o 
   1  15  19     3820.21     3889.86    111.69 o 
   2  15  19      928.27      857.45     51.77 o 
   3  15  19      224.66      219.71     31.44 o 
   4  15  19       59.81       89.19     37.76 o 
   0  16  19      520.10      528.20     67.01 o 
   1  16  19        0.08        8.26     19.84 o 
   0   0  20    21130.00    22699.92    469.25 o 
   1   0  20      315.07      365.12     25.23 o 
   2   0  20     8225.94     8425.84    152.37 o 
   3   0  20     3325.51     3275.44     83.89 o 
   4   0  20      269.54      273.62     49.19 o 
   5   0  20     5928.30     5896.66    141.26 o 
   6   0  20     5117.10     4682.97    119.82 o 
   7   0  20        4.38       34.69     24.44 o 
   8   0  20     3826.86     3443.70    117.07 o 
   9   0  20      289.43      295.85     50.54 o 
   1   1  20      315.32      393.06     29.47 o 
   2   1  20    10858.53    11085.28    134.09 o 
   3   1  20     2646.92     2633.26     51.92 o 
   4   1  20     8369.40     8298.14    117.06 o 
   5   1  20       26.36       41.88     13.82 o 
   6   1  20      760.86      730.90     29.69 o 
   7   1  20     1885.96     1845.98     55.46 o 
   8   1  20       19.73       15.05     15.02 o 
   9   1  20     2612.35     2379.32     80.11 o 
   0   2  20     2170.98     2250.91     62.91 o 
   1   2  20      246.11      264.73     22.97 o 
   2   2  20      259.47      283.66     20.83 o 
   3   2  20      581.83      541.98     24.15 o 
   4   2  20      608.86      594.10     26.18 o 
   5   2  20      843.26      740.68     28.20 o 
   6   2  20       23.77       20.73     12.11 o 
   7   2  20      452.71      422.85     30.70 o 
   8   2  20       12.70        9.32     16.12 o 
   9   2  20       12.70       16.32     24.25 o 
   1   3  20     1038.41     1104.36     47.33 o 
   2   3  20     1299.04     1271.47     35.35 o 
   3   3  20      174.24      204.90     17.25 o 
   4   3  20     2961.15     2915.49     57.24 o 
   5   3  20      454.25      446.22     23.08 o 
   6   3  20     1725.09     1683.61     43.79 o 
   7   3  20      268.27      251.76     26.11 o 
   8   3  20       78.05       77.79     22.70 o 
   9   3  20      108.78      136.21     27.22 o 
   0   4  20     8229.00     8665.11    173.13 o 
   1   4  20      498.05      500.01     23.65 o 
   2   4  20     3491.19     3647.51     67.05 o 
   3   4  20     4941.91     5144.34    115.12 o 
   4   4  20     1239.43     1200.20     37.56 o 
   5   4  20     1668.82     1586.86     43.55 o 
   6   4  20     1007.00      941.85     36.10 o 
   7   4  20      227.20      289.33     44.61 o 
   8   4  20     5211.20     4708.81    110.38 o 
   9   4  20      274.88      243.77     31.53 o 
   1   5  20     2399.58     2408.10     59.13 o 
   2   5  20     1265.63     1245.49     40.13 o 
   3   5  20      386.54      372.29     26.36 o 
   4   5  20     2121.09     1972.15     51.29 o 
   5   5  20     1721.29     1734.88     50.41 o 
   6   5  20     4272.82     4062.03     83.44 o 
   7   5  20     1064.19     1055.79     48.93 o 
   8   5  20      652.53      580.09     37.93 o 
   9   5  20       13.18       10.99     19.47 o 
   0   6  20      632.56      558.94     52.34 o 
   1   6  20        0.07      -10.46     14.44 o 
   2   6  20       19.71        8.57     11.86 o 
   3   6  20      216.25      223.39     25.97 o 
   4   6  20      990.81      928.60     38.41 o 
   5   6  20       12.99       -1.33     10.53 o 
   6   6  20      384.65      380.45     33.73 o 
   7   6  20       95.26       94.17     24.75 o 
   8   6  20      174.50      183.55     29.08 o 
   9   6  20        9.18       -6.68     20.31 o 
   1   7  20      314.94      270.83     29.04 o 
   2   7  20     3503.36     3591.00     88.29 o 
   3   7  20      246.12      275.56     27.39 o 
   4   7  20     2224.00     2176.24     66.17 o 
   5   7  20       45.81       42.03     19.29 o 
   6   7  20      486.42      468.96     36.16 o 
   7   7  20      123.02      121.00     31.89 o 
   8   7  20      241.74      208.17     34.58 o 
   0   8  20    10997.59    11442.89    282.28 o 
   1   8  20        0.32       -4.87     15.71 o 
   2   8  20     3014.96     3121.75     79.99 o 
   3   8  20      507.00      580.88     37.31 o 
   4   8  20       43.35       69.55     20.25 o 
   5   8  20     1864.30     1924.95     88.99 o 
   6   8  20     3207.75     3164.69     93.06 o 
   7   8  20      754.02      721.21     55.52 o 
   8   8  20     1909.41     1813.93     81.49 o 
   1   9  20      119.24      136.69     23.91 o 
   2   9  20     3037.93     3171.05     85.08 o 
   3   9  20     1505.41     1538.01     57.23 o 
   4   9  20     4517.12     4652.09    109.71 o 
   5   9  20       44.22       35.44     19.32 o 
   6   9  20      493.85      474.55     40.75 o 
   7   9  20     1057.79     1098.01     63.57 o 
   8   9  20       75.05       40.46     33.59 o 
   0  10  20      146.11      185.08     38.96 o 
   1  10  20      289.54      267.53     29.60 o 
   2  10  20        6.80      -12.05     15.80 o 
   3  10  20      150.46      142.70     25.36 o 
   4  10  20      107.98      123.09     24.45 o 
   5  10  20       83.60       85.76     23.37 o 
   6  10  20        5.78       -2.44     18.22 o 
   7  10  20      529.58      535.88     50.38 o 
   1  11  20     1435.85     1387.13     58.26 o 
   2  11  20      104.07      119.27     24.44 o 
   3  11  20       24.61       19.00     17.63 o 
   4  11  20     1785.86     1779.55     66.69 o 
   5  11  20      726.25      654.55     42.15 o 
   6  11  20     1342.16     1330.90     79.14 o 
   0  12  20     3430.49     3468.10    136.00 o 
   1  12  20      992.73     1004.17     50.44 o 
   2  12  20     1840.46     1822.92     67.50 o 
   3  12  20     1758.47     1637.21     79.28 o 
   4  12  20      356.65      321.51     34.38 o 
   5  12  20      464.87      396.41     35.80 o 
   6  12  20      956.88      931.09     74.55 o 
   1  13  20      957.04      869.76     48.03 o 
   2  13  20      649.79      724.58     45.64 o 
   3  13  20      181.44      200.62     30.34 o 
   4  13  20     1435.14     1419.47     61.84 o 
   5  13  20      284.80      258.15     32.75 o 
   0  14  20       15.48       23.87     28.80 o 
   1  14  20       13.98       17.64     19.24 o 
   2  14  20        5.35        9.57     17.04 o 
   3  14  20       19.78       16.07     19.79 o 
   4  14  20       63.95       49.73     38.63 o 
   1  15  20      407.70      405.93     41.82 o 
   2  15  20      868.80      883.11     90.39 o 
   1   1  21      361.94      390.90     21.36 o 
   2   1  21     1564.28     1693.51     43.80 o 
   3   1  21      130.54      169.02     21.70 o 
   4   1  21     5706.81     5638.33     91.57 o 
   5   1  21        1.59       -1.62     10.15 o 
   6   1  21     1377.17     1312.23     40.41 o 
   7   1  21      175.93      153.05     24.11 o 
   8   1  21       33.15      155.86     53.41 o 
   9   1  21      553.80      498.05     38.92 o 
   0   2  21     6021.51     6603.90    143.21 o 
   1   2  21      707.94      734.91     29.79 o 
   2   2  21     4024.21     4334.03     73.59 o 
   3   2  21      104.48      155.09     17.50 o 
   4   2  21       14.29       23.12     12.49 o 
   5   2  21      756.28      730.56     29.72 o 
   6   2  21     3883.72     3806.84     77.71 o 
   7   2  21      436.42      376.87     33.00 o 
   8   2  21     6093.37     5650.98    134.78 o 
   9   2  21       32.61       38.30     20.00 o 
   1   3  21     1399.91     1446.79     39.79 o 
   2   3  21     1954.49     2058.61     49.96 o 
   3   3  21      170.29      156.82     16.25 o 
   4   3  21     2882.91     2989.77     62.57 o 
   5   3  21        1.09       -3.32     10.68 o 
   6   3  21     1845.48     1763.57     52.08 o 
   7   3  21      161.33      231.59     34.99 o 
   8   3  21      228.24      237.59     35.45 o 
   9   3  21      979.47      871.17     54.07 o 
   0   4  21        0.11        2.16     13.87 o 
   1   4  21      101.07       98.23     16.03 o 
   2   4  21        2.76       -1.85     10.76 o 
   3   4  21       10.20        5.75     11.24 o 
   4   4  21       37.06       64.69     16.32 o 
   5   4  21       82.72       83.61     17.85 o 
   6   4  21        7.72       12.14     13.41 o 
   7   4  21        2.64       -5.01     14.10 o 
   8   4  21       32.02       18.87     19.41 o 
   1   5  21     1677.19     1757.39     52.18 o 
   2   5  21     2076.74     2100.43     56.68 o 
   3   5  21        0.36        6.45     11.55 o 
   4   5  21     4810.85     4765.23     96.16 o 
   5   5  21        4.23       16.43     16.02 o 
   6   5  21     1672.74     1564.80     58.11 o 
   7   5  21       45.36       42.24     21.25 o 
   8   5  21        8.43        0.24     19.00 o 
   0   6  21     8566.89     8633.75    267.90 o 
   1   6  21      561.87      589.51     36.34 o 
   2   6  21     3627.69     3745.36     89.28 o 
   3   6  21     1440.83     1436.91     51.50 o 
   4   6  21       11.84       64.50     28.94 o 
   5   6  21      902.13      894.58     45.68 o 
   6   6  21     3941.59     3797.65    102.83 o 
   7   6  21      228.57      193.80     32.85 o 
   8   6  21     5183.37     4833.14    141.47 o 
   1   7  21     3385.15     3649.72     92.51 o 
   2   7  21     1593.09     1595.57     58.12 o 
   3   7  21        2.22       -4.49     13.87 o 
   4   7  21     4322.63     4465.24    106.44 o 
   5   7  21      464.52      452.74     33.57 o 
   6   7  21     1445.67     1343.30     67.15 o 
   7   7  21      451.75      415.16     43.81 o 
   8   7  21      108.84      111.43     39.35 o 
   0   8  21       26.02       12.74     23.98 o 
   1   8  21      756.56      694.04     40.51 o 
   2   8  21       16.15       52.94     23.07 o 
   3   8  21     1496.64     1372.40     56.44 o 
   4   8  21       50.08       42.82     19.60 o 
   5   8  21      137.86      155.36     27.61 o 
   6   8  21      151.11      165.59     33.71 o 
   7   8  21       71.86       79.16     27.31 o 
   1   9  21       21.91       12.01     16.34 o 
   2   9  21     1177.91     1214.16     52.10 o 
   3   9  21      371.04      350.75     34.28 o 
   4   9  21     3614.09     3707.07     99.95 o 
   5   9  21      416.64      376.71     34.30 o 
   6   9  21     1197.91     1155.24     66.17 o 
   7   9  21        3.72      -10.80     23.01 o 
   0  10  21     4486.57     4655.32    179.99 o 
   1  10  21        3.93       36.05     20.33 o 
   2  10  21     3321.38     3469.90     92.79 o 
   3  10  21        0.48      -16.31     17.22 o 
   4  10  21       11.99       12.72     20.40 o 
   5  10  21     1358.23     1339.98     58.50 o 
   6  10  21     2427.58     2376.49     95.21 o 
   1  11  21      227.67      243.84     30.12 o 
   2  11  21     1756.56     1829.95     66.35 o 
   3  11  21      602.15      600.61     40.58 o 
   4  11  21     3274.31     3240.72     92.02 o 
   5  11  21      211.99      236.80     30.89 o 
   0  12  21      422.91      408.10     53.14 o 
   1  12  21       58.94      110.11     25.45 o 
   2  12  21      136.82      134.75     26.15 o 
   3  12  21      203.87      278.12     35.16 o 
   4  12  21       41.16       19.36     18.66 o 
   5  12  21       10.42      -39.83     39.83 o 
   1  13  21      174.77      200.74     31.09 o 
   2  13  21      446.13      411.94     36.28 o 
   3  13  21       20.86       35.88     21.47 o 
   4  13  21     2484.35     2428.89    249.48 o 
   0  14  21     3190.31     3164.20    142.37 o 
   1  14  21      403.26      363.42     38.02 o 
   2  14  21     1776.09     1926.28    155.86 o 
   0   0  22       83.55       72.59     26.46 o 
   1   0  22     3426.19     3389.72     96.13 o 
   2   0  22      327.89      385.62     34.45 o 
   3   0  22    10184.57    10270.86    219.66 o 
   4   0  22     1033.59      984.78     57.05 o 
   5   0  22     5012.96     4884.60    132.74 o 
   6   0  22        0.97        2.40     16.57 o 
   7   0  22      287.58      281.59     39.80 o 
   8   0  22     1160.86     1053.48     79.66 o 
   1   1  22     5151.65     5446.65     87.93 o 
   2   1  22      431.62      509.36     36.44 o 
   3   1  22      297.67      270.51     22.62 o 
   4   1  22       82.34       69.23     14.82 o 
   5   1  22      864.93      891.97     36.85 o 
   6   1  22      504.43      492.31     30.99 o 
   7   1  22      937.58      831.44     45.05 o 
   8   1  22      151.35      124.62     26.71 o 
   0   2  22      691.00      704.23     45.75 o 
   1   2  22      487.81      511.55     26.48 o 
   2   2  22      149.25      167.19     18.55 o 
   3   2  22      482.54      536.77     38.72 o 
   4   2  22      724.24      670.46     29.50 o 
   5   2  22       98.69      122.56     20.04 o 
   6   2  22       38.25       26.54     19.84 o 
   7   2  22       49.09       17.64     17.42 o 
   8   2  22       60.64       63.44     23.37 o 
   1   3  22     1221.73     1327.04     40.46 o 
   2   3  22     1544.10     1574.20     42.37 o 
   3   3  22     1079.20     1083.01     40.85 o 
   4   3  22     1209.47     1200.07     43.83 o 
   5   3  22       91.87      124.86     20.19 o 
   6   3  22       83.39       65.55     23.97 o 
   7   3  22      960.03     1024.48     69.52 o 
   8   3  22      389.21      346.74     38.63 o 
   0   4  22     2111.32     2310.53     89.77 o 
   1   4  22     1861.49     1716.30     51.71 o 
   2   4  22     2033.36     2099.48     57.07 o 
   3   4  22     5372.08     5379.63    106.32 o 
   4   4  22      400.43      450.78     30.43 o 
   5   4  22     3729.91     3738.29     82.81 o 
   6   4  22      846.53      890.49     46.22 o 
   7   4  22     1724.88     1566.51     71.57 o 
   8   4  22      408.10      372.99     48.91 o 
   1   5  22     2599.38     2666.10     73.44 o 
   2   5  22     2119.08     2237.89     67.28 o 
   3   5  22      371.33      325.75     27.36 o 
   4   5  22     1224.86     1178.64     50.58 o 
   5   5  22        0.29      -13.11     15.60 o 
   6   5  22       43.61       19.21     21.17 o 
   7   5  22     1065.34      963.17     65.07 o 
   0   6  22     1738.58     1786.28     92.99 o 
   1   6  22       21.23       29.20     17.96 o 
   2   6  22      148.98      164.70     25.65 o 
   3   6  22        3.65      -17.10     17.10 o 
   4   6  22      941.31      884.33     45.69 o 
   5   6  22       12.73      -13.03     16.01 o 
   6   6  22      567.13      548.57     46.10 o 
   7   6  22       70.96       53.19     25.91 o 
   1   7  22     2437.98     2597.03     78.01 o 
   2   7  22      172.71      214.44     27.75 o 
   3   7  22      388.07      400.81     36.71 o 
   4   7  22        2.74       -0.69     12.80 o 
   5   7  22      631.52      615.90     40.10 o 
   6   7  22      232.29      215.16     40.82 o 
   7   7  22     1724.93     1747.30     87.83 o 
   0   8  22       37.03       26.42     25.51 o 
   1   8  22     1330.39     1454.62     57.62 o 
   2   8  22      578.32      589.02     38.99 o 
   3   8  22     6651.55     7137.14    153.95 o 
   4   8  22      372.89      348.37     33.92 o 
   5   8  22     5063.38     5024.11    119.94 o 
   6   8  22       10.81       46.28     26.60 o 
   1   9  22     3255.46     3326.75     93.99 o 
   2   9  22      204.04      248.95     31.07 o 
   3   9  22      425.08      425.28     35.49 o 
   4   9  22       96.47       74.34     24.13 o 
   5   9  22      912.59      940.80     52.32 o 
   6   9  22      535.92      535.65     50.35 o 
   0  10  22      262.61      315.91     47.31 o 
   1  10  22      176.61      221.80     30.50 o 
   2  10  22        3.50       15.05     17.62 o 
   3  10  22      252.46      304.19     33.14 o 
   4  10  22      195.51      226.76     32.00 o 
   5  10  22       73.93       82.29     26.86 o 
   1  11  22      711.85      685.85     44.57 o 
   2  11  22      467.53      491.12     38.88 o 
   3  11  22      923.70      859.79     49.84 o 
   4  11  22      428.82      443.69     40.32 o 
   0  12  22     1609.51     1745.84     99.51 o 
   1  12  22      232.75      264.30     32.87 o 
   2  12  22      472.73      459.48     38.79 o 
   3  12  22     2793.24     2811.17     92.80 o 
   1  13  22     1959.73     2070.77    134.91 o 
   1   1  23     2360.11     2480.62     63.73 o 
   2   1  23      171.24      185.91     22.19 o 
   3   1  23      429.16      444.49     29.64 o 
   4   1  23     2056.05     2000.58     55.34 o 
   5   1  23      595.04      710.90     57.24 o 
   6   1  23      728.37      663.91     41.29 o 
   7   1  23     1016.08      979.72     56.45 o 
   0   2  23     4305.99     4444.46    118.57 o 
   1   2  23      551.21      535.71     27.83 o 
   2   2  23     1755.66     1777.86     48.22 o 
   3   2  23     4731.24     4836.79     98.15 o 
   4   2  23      194.87      177.83     24.62 o 
   5   2  23     1955.21     1873.03     61.08 o 
   6   2  23      712.29      700.82     47.63 o 
   7   2  23      544.99      483.48     41.93 o 
   1   3  23     3250.10     3419.33     77.60 o 
   2   3  23      623.43      527.17     31.54 o 
   3   3  23       30.80       38.14     15.77 o 
   4   3  23      844.47      810.20     37.70 o 
   5   3  23      283.65      306.62     35.33 o 
   6   3  23      720.21      683.82     48.35 o 
   7   3  23     1274.68     1111.55     58.61 o 
   0   4  23       24.77       14.63     22.71 o 
   1   4  23       36.57       50.40     18.35 o 
   2   4  23        4.99       17.62     16.56 o 
   3   4  23        1.05        7.49     16.26 o 
   4   4  23      121.80      134.44     27.70 o 
   5   4  23      105.06       66.36     22.60 o 
   6   4  23        2.47        1.15     16.75 o 
   7   4  23       77.12       96.19     30.85 o 
   1   5  23     1668.88     1622.66     58.94 o 
   2   5  23     1311.46     1203.17     52.67 o 
   3   5  23      544.82      614.52     40.22 o 
   4   5  23     1321.44     1307.65     55.87 o 
   5   5  23      113.89      117.53     23.59 o 
   6   5  23       93.41      119.06     33.28 o 
   7   5  23      875.77      832.75     99.12 o 
   0   6  23     4472.70     4921.43    161.35 o 
   1   6  23      374.84      363.12     33.91 o 
   2   6  23     2071.74     2095.38     69.50 o 
   3   6  23     2906.54     3043.13     85.78 o 
   4   6  23        0.07       13.44     17.19 o 
   5   6  23     2378.28     2306.76     77.69 o 
   6   6  23      593.63      477.97     63.48 o 
   1   7  23     1902.46     2031.32     69.41 o 
   2   7  23     1015.20      973.77     48.79 o 
   3   7  23      586.72      648.94     42.66 o 
   4   7  23     1347.56     1305.66     55.50 o 
   5   7  23      162.69      158.81     30.04 o 
   6   7  23      188.46      164.38     35.98 o 
   0   8  23      658.65      663.63     59.20 o 
   1   8  23       18.57       11.37     16.93 o 
   2   8  23      110.77      137.20     26.69 o 
   3   8  23      118.96      135.63     27.58 o 
   4   8  23      514.11      562.68     39.60 o 
   5   8  23       14.47       30.27     20.70 o 
   1   9  23     1304.96     1249.51     59.45 o 
   2   9  23        0.97       -3.24     15.73 o 
   3   9  23      480.59      495.98     39.97 o 
   4   9  23      590.51      516.26     41.17 o 
   5   9  23      302.47      337.89     58.79 o 
   0  10  23     1225.97     1145.45     79.38 o 
   1  10  23      217.78      226.35     31.31 o 
   2  10  23      872.90      877.22     49.20 o 
   3  10  23     4295.81     4133.28    113.84 o 
   4  10  23      552.90      635.64     51.19 o 
   1  11  23     3215.07     3306.44    101.64 o 
   2  11  23        8.77       -5.23     16.62 o 
   3  11  23      398.44      356.04     81.50 o 
   0   0  24     5214.51     5779.46    244.24 o 
   1   0  24       57.95      509.00    240.94 o 
   2   0  24     4548.33     5292.34    386.63 o 
   3   0  24      849.98      933.85     61.99 o 
   4   0  24        3.67       17.83     21.76 o 
   5   0  24        2.84        4.45     31.45 o 
   6   0  24     2523.56     2367.30    146.96 o 
   1   1  24      483.25      547.42     32.58 o 
   2   1  24     2355.61     2327.28     65.07 o 
   3   1  24       28.03       38.87     22.23 o 
   4   1  24     4339.35     4408.97    105.16 o 
   5   1  24      627.15      507.30     31.70 o 
   6   1  24     1413.71     1343.64     75.52 o 
   0   2  24      171.51      198.54     28.82 o 
   1   2  24      271.91      282.41     28.99 o 
   2   2  24        0.00      -15.91     15.91 o 
   3   2  24     1107.96     1116.91     54.22 o 
   4   2  24        8.74       -2.99     14.01 o 
   5   2  24      107.00       57.65     22.18 o 
   6   2  24       46.32       30.93     21.42 o 
   1   3  24      538.33      597.52     37.65 o 
   2   3  24     1643.52     1690.71     59.09 o 
   3   3  24      178.24      217.79     28.17 o 
   4   3  24     3899.97     3932.46    100.08 o 
   5   3  24      756.46      730.50     50.84 o 
   6   3  24     1321.35     1225.81     73.84 o 
   0   4  24     6565.51     6693.02    197.03 o 
   1   4  24      148.58      141.76     25.22 o 
   2   4  24     3778.65     3959.16     99.61 o 
   3   4  24      517.65      542.21     42.19 o 
   4   4  24      110.70      119.13     26.97 o 
   5   4  24      132.65      132.79     33.38 o 
   6   4  24     1940.08     1913.90    103.95 o 
   1   5  24      386.16      370.41     32.64 o 
   2   5  24     3138.61     3141.97     88.12 o 
   3   5  24      626.88      751.99     62.94 o 
   4   5  24     4022.07     4072.85    112.24 o 
   5   5  24      315.95      314.79     44.81 o 
   0   6  24      186.74      240.07     42.13 o 
   1   6  24      317.30      357.50     34.01 o 
   2   6  24       65.70       67.13     22.58 o 
   3   6  24      282.63      269.59     32.31 o 
   4   6  24       18.11       46.47     25.98 o 
   5   6  24      150.40      160.99     38.81 o 
   1   7  24      169.36      175.48     28.61 o 
   2   7  24      836.92      846.78     47.79 o 
   3   7  24       62.35       43.37     21.62 o 
   4   7  24     1509.75     1494.89     61.50 o 
   5   7  24      117.75       96.28     40.64 o 
   0   8  24     2473.14     2570.42    115.55 o 
   1   8  24      310.78      286.73     32.10 o 
   2   8  24     2097.14     2097.72     75.67 o 
   3   8  24      259.16      235.77     32.78 o 
   4   8  24       16.08       18.11     20.14 o 
   1   9  24      416.27      424.27     37.44 o 
   2   9  24     1115.47     1150.51     55.71 o 
   3   9  24       17.60       10.55     18.61 o 
   0  10  24        1.50      -20.96     27.46 o 
   1  10  24        2.89       -3.00     18.37 o 
   1   1  25      678.00      793.56     54.83 o 
   2   1  25      619.18      658.08     46.79 o 
   3   1  25      710.73      627.65     41.40 o 
   4   1  25     1258.67     1246.37     54.95 o 
   5   1  25      192.90      198.31     41.92 o 
   0   2  25     5226.05     5682.99    207.96 o 
   1   2  25        9.00       -5.62     18.95 o 
   2   2  25     2258.11     2391.73     90.63 o 
   3   2  25     1934.48     1828.11     68.72 o 
   4   2  25      259.65      318.68     32.51 o 
   5   2  25     2452.27     2440.25    110.92 o 
   1   3  25      927.71      932.78     56.62 o 
   2   3  25     1694.97     1792.65     72.80 o 
   3   3  25      263.61      252.73     31.27 o 
   4   3  25     1039.96     1144.67     59.82 o 
   5   3  25      203.82      232.22     41.26 o 
   0   4  25      303.07      362.29     49.58 o 
   1   4  25       67.29       97.61     25.01 o 
   2   4  25       22.33       24.84     20.82 o 
   3   4  25      185.62      217.05     32.69 o 
   4   4  25      355.90      405.41     38.67 o 
   1   5  25     2275.40     2418.03     80.76 o 
   2   5  25      215.57      210.18     32.47 o 
   3   5  25      120.67      138.07     28.83 o 
   4   5  25      412.63      360.14     43.41 o 
   0   6  25     3162.33     3331.68    158.13 o 
   1   6  25      173.23      189.97     30.79 o 
   2   6  25     1321.42     1351.56     57.87 o 
   3   6  25     3261.87     3147.42     98.98 o 
   4   6  25       14.32        3.54     41.18 o 
   1   7  25     2017.80     2100.00     75.98 o 
   2   7  25      279.44      289.85     35.60 o 
   3   7  25      374.38      348.45     46.01 o 
   0   8  25        1.59        9.51     24.40 o 
   1   8  25        3.14       37.85     22.06 o 
   2   8  25        1.42      -30.78     31.30 o 
   0   0  26      758.18      798.82    134.61 o 
   1   0  26       12.02      -19.87     29.21 o 
   2   0  26     1146.74     1123.16     87.87 o 
   3   0  26     2174.38     2124.45    114.68 o 
   1   1  26     1256.56     1400.19     65.45 o 
   2   1  26      967.06      916.29     63.68 o 
   3   1  26     1029.97     1001.80     64.83 o 
   0   2  26      644.81      682.18     71.97 o 
   1   2  26        5.67       24.61     21.45 o 
   2   2  26       63.76       71.77     27.48 o 
   3   2  26       41.55       59.77     24.37 o 
   1   3  26     2538.57     2517.53     95.01 o 
   2   3  26       77.17       41.55     23.80 o 
   3   3  26      251.17      352.64     47.93 o 
   0   4  26        0.13        5.54     25.49 o 
   1   4  26      680.05      648.74     50.07 o 
   2   4  26      355.16      371.51     39.63 o 
   1   5  26     2172.23     2310.78     95.29 o 
   2   5  26      266.40      319.35     45.87 o 
   0   6  26       53.38       38.67     42.83 o 
                                                 
